# Supplementary material for: Tetra­aqua­(2,2′-bipyridine-κ2 N,N′)magnesium(II) bis­(4-fluoro­benzoate)
Source: Acta Crystallogr Sect E Struct Rep Online. 2010 Nov 24;66(Pt 12):m1624. doi: 10.1107/S1600536810047690 (PMC3011464; doi:10.1107/S1600536810047690)
Supplement: Supplementary file 1 [file e-66-m1624-sup1.cif]

##############################################################################
###                                                                        ###
###        Electronic paper (Acta Crystallographica Section E)             ###
###                                                                        ###
##############################################################################
#                                                                            #
# This CIF contains the data in a paper accepted for publication in Acta     #
# Crystallographica Section E. It conforms to the requirements of Notes      #
# for Authors for Section E, and has been peer reviewed under the auspices   #
# of the IUCr Commission on Journals.                                        #
#                                                                            #
# Full details of the Crystallographic Information File format               #
# are given in the paper "The Crystallographic Information File (CIF):       #
# a New Standard Archive File for Crystallography" by S. R. Hall, F. H.      #
# Allen and I. D. Brown [Acta Cryst. (1991), A47, 655-685].                  #
#                                                                            #
# The current version of the core CIF dictionary is obtainable from          #
# ftp://ftp.iucr.org/pub/cif_core.dic. The current version number is 2.4.    #
#                                                                            #
# Software is freely available for graphical display of the structure(s) in  #
# this CIF.  For information consult the CIF home page http://www.iucr.org/  #
# cif/home.html                                                              #
#                                                                            #
# This file may be used for bona fide research purposes within the           #
# scientific community so long as proper attribution is given to the journal # 
# article from which it was obtained.                                        #
#                                                                            #
##############################################################################
                                             
data_I
_audit_creation_method     SHELXL-97
_chemical_name_systematic
;
Tetraaqua(2,2'-bipyridine-\k^2^<i>N</i>,<i>N</i>')magnesium(II)
bis(4-fluorobenzoate)
;
_chemical_name_common     ?
_chemical_formula_moiety     'C10 H16 Mg N2 O4 2+, 2(C7 H4 F O2 -)'
_chemical_formula_sum     'C24 H24 F2 Mg N2 O8'
_chemical_formula_iupac     '[Mg (C10 H8 N2) (H2 O)4] (C7 H4 F O2)2'
_chemical_formula_weight     530.76
_chemical_melting_point     ?
_symmetry_cell_setting     orthorhombic
_symmetry_space_group_name_H-M     'P b c n'
_symmetry_space_group_name_Hall     '-p 2n 2ab'
loop_
    _symmetry_equiv_pos_as_xyz
    'x, y, z'
    '-x+1/2, -y+1/2, z+1/2'
    'x+1/2, -y+1/2, -z'
    '-x, y, -z+1/2'
    '-x, -y, -z'
    'x+1/2, y+1/2, -z+1/2'
    '-x+1/2, y+1/2, z'
    'x, -y, z+1/2'
_cell_length_a     27.911(6)
_cell_length_b     12.423(3)
_cell_length_c     7.5895(15)
_cell_angle_alpha     90.00
_cell_angle_beta     90.00
_cell_angle_gamma     90.00
_cell_volume     2631.6(10)
_cell_formula_units_Z     4
_cell_measurement_reflns_used     665
_cell_measurement_theta_min     3.23
_cell_measurement_theta_max     25.00
_cell_measurement_temperature     290(2)
_exptl_crystal_description     block
_exptl_crystal_colour     colourless
_exptl_crystal_size_max     0.18
_exptl_crystal_size_mid     0.13
_exptl_crystal_size_min     0.10
_exptl_crystal_density_diffrn     1.340
_exptl_crystal_density_meas     ?
_exptl_crystal_density_method     'not measured'
_exptl_crystal_F_000     1104
_exptl_absorpt_coefficient_mu     0.130
_exptl_absorpt_correction_type     multi-scan
_exptl_absorpt_process_details     '(ABSCOR; Higashi, 1995)'
_exptl_absorpt_correction_T_min     0.979
_exptl_absorpt_correction_T_max     0.987
_exptl_special_details     ?
_diffrn_ambient_temperature     290(2)
_diffrn_radiation_type     MoK\a
_diffrn_radiation_wavelength     0.71073
_diffrn_radiation_source     'fine-focus sealed tube'
_diffrn_radiation_monochromator     graphite
_diffrn_measurement_device_type     'Rigaku R-AXIS RAPID'
_diffrn_measurement_method     \w
_diffrn_detector_area_resol_mean     ?
_diffrn_reflns_number     2316
_diffrn_reflns_av_R_equivalents     0.0960
_diffrn_reflns_av_sigmaI/netI     0.0694
_diffrn_reflns_theta_min     3.23
_diffrn_reflns_theta_max     25.00
_diffrn_reflns_theta_full     25.00
_diffrn_measured_fraction_theta_max     0.997
_diffrn_measured_fraction_theta_full     0.997
_diffrn_reflns_limit_h_min     -33
_diffrn_reflns_limit_h_max     33
_diffrn_reflns_limit_k_min     -14
_diffrn_reflns_limit_k_max     14
_diffrn_reflns_limit_l_min     -8
_diffrn_reflns_limit_l_max     9
_diffrn_standards_number     ?
_diffrn_standards_interval_count     ?
_diffrn_standards_interval_time     ?
_diffrn_standards_decay_%     ?
_refine_special_details
;
 Refinement of F^2^ against ALL reflections.  The weighted R-factor wR and
 goodness of fit S are based on F^2^, conventional R-factors R are based
 on F, with F set to zero for negative F^2^. The threshold expression of
 F^2^ > 2sigma(F^2^) is used only for calculating R-factors(gt) etc. and is
 not relevant to the choice of reflections for refinement.  R-factors based
 on F^2^ are statistically about twice as large as those based on F, and R-
 factors based on ALL data will be even larger.
;
_reflns_number_total     2310
_reflns_number_gt     1741
_reflns_threshold_expression     I>2sigma(I)
_refine_ls_structure_factor_coef     Fsqd
_refine_ls_matrix_type     full
_refine_ls_R_factor_all     0.0870
_refine_ls_R_factor_gt     0.0696
_refine_ls_wR_factor_gt     0.1950
_refine_ls_wR_factor_ref     0.2071
_refine_ls_goodness_of_fit_ref     1.143
_refine_ls_restrained_S_all     1.143
_refine_ls_number_reflns     2310
_refine_ls_number_parameters     156
_refine_ls_number_restraints     0
_refine_ls_hydrogen_treatment     constr
_refine_ls_weighting_scheme     calc
_refine_ls_weighting_details
         'calc w=1/[\s^2^(Fo^2^)+(0.0879P)^2^+2.3043P] where P=(Fo^2^+2Fc^2^)/3'
_atom_sites_solution_hydrogens     geom
_atom_sites_solution_primary     direct
_atom_sites_solution_secondary     difmap
_refine_ls_shift/su_max     0.000
_refine_ls_shift/su_mean     0.000
_refine_diff_density_max     0.394
_refine_diff_density_min     -0.316
_refine_ls_extinction_method     none
_refine_ls_extinction_coef     ?
loop_
    _atom_type_symbol
    _atom_type_description
    _atom_type_scat_dispersion_real
    _atom_type_scat_dispersion_imag
    _atom_type_scat_source
    'C' 'C' 0.0033 0.0016
                         'International Tables Vol C Tables 4.2.6.8 and 6.1.1.4'
    'H' 'H' 0.0000 0.0000
                         'International Tables Vol C Tables 4.2.6.8 and 6.1.1.4'
    'F' 'F' 0.0171 0.0103
                         'International Tables Vol C Tables 4.2.6.8 and 6.1.1.4'
    'Mg' 'Mg' 0.0486 0.0363
                         'International Tables Vol C Tables 4.2.6.8 and 6.1.1.4'
    'N' 'N' 0.0061 0.0033
                         'International Tables Vol C Tables 4.2.6.8 and 6.1.1.4'
    'O' 'O' 0.0106 0.0060
                         'International Tables Vol C Tables 4.2.6.8 and 6.1.1.4'
_computing_data_collection     'RAPID-AUTO (Rigaku, 1998)'
_computing_cell_refinement     'RAPID-AUTO (Rigaku, 1998)'
_computing_data_reduction     'CrystalStructure (Rigaku/MSC, 2002)'
_computing_structure_solution     'SHELXS97 (Sheldrick, 2008)'
_computing_structure_refinement     'SHELXL97 (Sheldrick, 2008)'
_computing_molecular_graphics     'SHELXTL (Sheldrick, 2008)'
_computing_publication_material     'SHELXL97 (Sheldrick, 2008)'
loop_
    _atom_site_type_symbol
    _atom_site_label
    _atom_site_fract_x
    _atom_site_fract_y
    _atom_site_fract_z
    _atom_site_U_iso_or_equiv
    _atom_site_adp_type
    _atom_site_calc_flag
    _atom_site_refinement_flags
    _atom_site_occupancy
    _atom_site_disorder_assembly
    _atom_site_disorder_group
    Mg Mg1 0.0000 0.29487(11) 0.2500 0.0347(4) Uani d S 1 . .
    O O1 0.05496(9) 0.4005(2) 0.2115(3) 0.0536(7) Uani d . 1 . .
    H H1A 0.0576 0.4581 0.2632 0.080 Uiso d R 1 . .
    H H1B 0.0657 0.4124 0.1128 0.080 Uiso d R 1 . .
    O O2 -0.01046(8) 0.2966(2) -0.0187(3) 0.0509(7) Uani d . 1 . .
    H H2A -0.0378 0.2905 -0.0568 0.076 Uiso d R 1 . .
    H H2B 0.0122 0.3254 -0.0688 0.076 Uiso d R 1 . .
    O O3 0.40257(9) 0.2093(2) 0.1617(4) 0.0680(9) Uani d . 1 . .
    O O4 0.42874(8) 0.0949(2) 0.3633(3) 0.0482(7) Uani d . 1 . .
    N N1 0.04711(9) 0.1555(2) 0.2250(4) 0.0418(7) Uani d . 1 . .
    F F1 0.20665(10) 0.0891(3) 0.5077(5) 0.1243(14) Uani d . 1 . .
    C C1 0.09402(13) 0.1603(3) 0.1902(5) 0.0544(10) Uani d . 1 . .
    H H1 0.1090 0.2271 0.1896 0.065 Uiso calc R 1 . .
    C C2 0.12112(15) 0.0689(4) 0.1551(6) 0.0682(12) Uani d . 1 . .
    H H2 0.1537 0.0746 0.1312 0.082 Uiso calc R 1 . .
    C C3 0.09930(15) -0.0285(4) 0.1561(6) 0.0689(12) Uani d . 1 . .
    H H3 0.1167 -0.0906 0.1313 0.083 Uiso calc R 1 . .
    C C4 0.05129(15) -0.0346(3) 0.1944(6) 0.0586(10) Uani d . 1 . .
    H H4 0.0360 -0.1011 0.1969 0.070 Uiso calc R 1 . .
    C C5 0.02579(12) 0.0585(3) 0.2293(4) 0.0415(8) Uani d . 1 . .
    C C6 0.39599(12) 0.1476(3) 0.2874(5) 0.0426(8) Uani d . 1 . .
    C C7 0.34578(6) 0.1330(2) 0.3515(3) 0.0454(8) Uani d G 1 . .
    C C8 0.31097(9) 0.20812(19) 0.3063(4) 0.0666(12) Uani d G 1 . .
    H H8 0.3192 0.2683 0.2400 0.080 Uiso calc R 1 . .
    C C9 0.26384(8) 0.1933(2) 0.3604(5) 0.0860(16) Uani d G 1 . .
    H H9 0.2405 0.2436 0.3302 0.103 Uiso calc R 1 . .
    C C10 0.25153(7) 0.1034(3) 0.4595(4) 0.0789(14) Uani d G 1 . .
    C C11 0.28634(10) 0.0283(2) 0.5047(4) 0.0844(17) Uani d G 1 . .
    H H11 0.2781 -0.0319 0.5710 0.101 Uiso calc R 1 . .
    C C12 0.33346(9) 0.0431(2) 0.4506(4) 0.0663(12) Uani d G 1 . .
    H H12 0.3568 -0.0072 0.4808 0.080 Uiso calc R 1 . .
loop_
    _atom_site_aniso_label
    _atom_site_aniso_U_11
    _atom_site_aniso_U_22
    _atom_site_aniso_U_33
    _atom_site_aniso_U_12
    _atom_site_aniso_U_13
    _atom_site_aniso_U_23
    Mg1 0.0374(8) 0.0321(8) 0.0346(8) 0.000 -0.0008(6) 0.000
    O1 0.0681(16) 0.0475(14) 0.0450(13) -0.0212(12) 0.0090(12) -0.0062(12)
    O2 0.0452(14) 0.0697(17) 0.0379(13) -0.0083(12) -0.0036(10) 0.0040(12)
    O3 0.0505(16) 0.076(2) 0.0771(19) 0.0115(13) 0.0175(14) 0.0332(16)
    O4 0.0473(14) 0.0502(15) 0.0472(13) 0.0034(11) -0.0090(11) -0.0031(11)
    N1 0.0400(16) 0.0406(16) 0.0448(15) 0.0030(12) -0.0008(12) -0.0011(13)
    F1 0.0611(18) 0.169(4) 0.143(3) -0.0280(19) 0.0441(18) -0.016(3)
    C1 0.043(2) 0.049(2) 0.071(3) 0.0030(16) 0.0017(18) -0.0011(19)
    C2 0.047(2) 0.072(3) 0.085(3) 0.015(2) 0.010(2) -0.003(2)
    C3 0.066(3) 0.052(3) 0.089(3) 0.024(2) 0.006(2) -0.008(2)
    C4 0.070(3) 0.036(2) 0.070(2) 0.0086(18) 0.001(2) -0.0039(18)
    C5 0.0502(19) 0.0371(18) 0.0372(17) 0.0012(15) -0.0021(15) -0.0001(14)
    C6 0.0430(19) 0.0397(19) 0.0451(19) 0.0027(15) 0.0018(15) -0.0051(16)
    C7 0.0430(19) 0.050(2) 0.0434(18) -0.0033(16) 0.0019(15) -0.0017(16)
    C8 0.051(2) 0.057(2) 0.092(3) 0.0051(19) 0.013(2) 0.007(2)
    C9 0.050(3) 0.086(4) 0.122(4) 0.011(2) 0.016(3) -0.004(3)
    C10 0.054(3) 0.104(4) 0.079(3) -0.017(3) 0.023(2) -0.010(3)
    C11 0.073(3) 0.112(5) 0.068(3) -0.035(3) 0.005(2) 0.027(3)
    C12 0.059(2) 0.081(3) 0.059(2) -0.013(2) -0.0045(19) 0.020(2)
_geom_special_details
;
 All esds (except the esd in the dihedral angle between two l.s. planes)
 are estimated using the full covariance matrix.  The cell esds are taken
 into account individually in the estimation of esds in distances, angles
 and torsion angles; correlations between esds in cell parameters are only
 used when they are defined by crystal symmetry.  An approximate (isotropic)
 treatment of cell esds is used for estimating esds involving l.s. planes.
;
loop_
    _geom_bond_atom_site_label_1
    _geom_bond_atom_site_label_2
    _geom_bond_site_symmetry_2
    _geom_bond_distance
    _geom_bond_publ_flag
    Mg1 O1 4 2.040(2) ?
    Mg1 O1 . 2.040(2) ?
    Mg1 O2 . 2.061(2) ?
    Mg1 O2 4 2.061(2) ?
    Mg1 N1 4 2.183(3) ?
    Mg1 N1 . 2.183(3) ?
    O1 H1A . 0.8200 ?
    O1 H1B . 0.8200 ?
    O2 H2A . 0.8201 ?
    O2 H2B . 0.8198 ?
    O3 C6 . 1.238(4) ?
    O4 C6 . 1.263(4) ?
    N1 C1 . 1.337(4) ?
    N1 C5 . 1.344(4) ?
    F1 C10 . 1.317(3) ?
    C1 C2 . 1.390(6) ?
    C1 H1 . 0.9300 ?
    C2 C3 . 1.355(6) ?
    C2 H2 . 0.9300 ?
    C3 C4 . 1.373(6) ?
    C3 H3 . 0.9300 ?
    C4 C5 . 1.384(5) ?
    C4 H4 . 0.9300 ?
    C5 C5 4 1.473(7) ?
    C6 C7 . 1.494(4) ?
    C7 C8 . 1.3900 ?
    C7 C12 . 1.3900 ?
    C8 C9 . 1.3900 ?
    C8 H8 . 0.9300 ?
    C9 C10 . 1.3900 ?
    C9 H9 . 0.9300 ?
    C10 C11 . 1.3900 ?
    C11 C12 . 1.3900 ?
    C11 H11 . 0.9300 ?
    C12 H12 . 0.9300 ?
loop_
    _geom_angle_atom_site_label_1
    _geom_angle_atom_site_label_2
    _geom_angle_atom_site_label_3
    _geom_angle_site_symmetry_1
    _geom_angle_site_symmetry_3
    _geom_angle
    _geom_angle_publ_flag
    O1 Mg1 O1 4 . 99.93(16) ?
    O1 Mg1 O2 4 . 91.62(10) ?
    O1 Mg1 O2 . . 87.60(10) ?
    O1 Mg1 O2 4 4 87.60(10) ?
    O1 Mg1 O2 . 4 91.62(10) ?
    O2 Mg1 O2 . 4 178.78(17) ?
    O1 Mg1 N1 4 4 92.57(11) ?
    O1 Mg1 N1 . 4 167.41(12) ?
    O2 Mg1 N1 . 4 90.53(10) ?
    O2 Mg1 N1 4 4 90.44(11) ?
    O1 Mg1 N1 4 . 167.41(12) ?
    O1 Mg1 N1 . . 92.57(11) ?
    O2 Mg1 N1 . . 90.44(11) ?
    O2 Mg1 N1 4 . 90.53(10) ?
    N1 Mg1 N1 4 . 74.99(15) ?
    Mg1 O1 H1A . . 124.2 ?
    Mg1 O1 H1B . . 121.4 ?
    H1A O1 H1B . . 104.3 ?
    Mg1 O2 H2A . . 118.7 ?
    Mg1 O2 H2B . . 110.7 ?
    H2A O2 H2B . . 126.6 ?
    C1 N1 C5 . . 118.6(3) ?
    C1 N1 Mg1 . . 124.9(2) ?
    C5 N1 Mg1 . . 116.2(2) ?
    N1 C1 C2 . . 122.3(4) ?
    N1 C1 H1 . . 118.8 ?
    C2 C1 H1 . . 118.8 ?
    C3 C2 C1 . . 118.9(4) ?
    C3 C2 H2 . . 120.5 ?
    C1 C2 H2 . . 120.5 ?
    C2 C3 C4 . . 119.3(4) ?
    C2 C3 H3 . . 120.4 ?
    C4 C3 H3 . . 120.4 ?
    C3 C4 C5 . . 119.8(4) ?
    C3 C4 H4 . . 120.1 ?
    C5 C4 H4 . . 120.1 ?
    N1 C5 C4 . . 121.1(3) ?
    N1 C5 C5 . 4 115.97(18) ?
    C4 C5 C5 . 4 122.9(2) ?
    O3 C6 O4 . . 124.4(3) ?
    O3 C6 C7 . . 117.7(3) ?
    O4 C6 C7 . . 117.9(3) ?
    C8 C7 C12 . . 120.0 ?
    C8 C7 C6 . . 119.6(2) ?
    C12 C7 C6 . . 120.4(2) ?
    C7 C8 C9 . . 120.0 ?
    C7 C8 H8 . . 120.0 ?
    C9 C8 H8 . . 120.0 ?
    C8 C9 C10 . . 120.0 ?
    C8 C9 H9 . . 120.0 ?
    C10 C9 H9 . . 120.0 ?
    F1 C10 C11 . . 120.4(3) ?
    F1 C10 C9 . . 119.6(3) ?
    C11 C10 C9 . . 120.0 ?
    C10 C11 C12 . . 120.0 ?
    C10 C11 H11 . . 120.0 ?
    C12 C11 H11 . . 120.0 ?
    C11 C12 C7 . . 120.0 ?
    C11 C12 H12 . . 120.0 ?
    C7 C12 H12 . . 120.0 ?
loop_
    _geom_hbond_atom_site_label_D
    _geom_hbond_atom_site_label_H
    _geom_hbond_atom_site_label_A
    _geom_hbond_site_symmetry_D
    _geom_hbond_site_symmetry_H
    _geom_hbond_site_symmetry_A
    _geom_hbond_distance_DH
    _geom_hbond_distance_HA
    _geom_hbond_distance_DA
    _geom_hbond_angle_DHA
    _geom_hbond_publ_flag
    O1 H1A O4 . . 7_555 0.82 1.90 2.715(4) 172 yes
    O1 H1B O4 . . 2_554 0.82 1.90 2.682(4) 159 yes
    O2 H2A O3 . . 3_455 0.82 1.84 2.661(3) 173 yes
    O2 H2B O4 . . 2_554 0.82 1.99 2.796(5) 167 yes
    C3 H3 O3 . . 7_545 0.93 2.55 3.257(6) 133 yes
data_global
_journal_date_recd_electronic     2010-11-04
_journal_date_accepted     2010-11-17
_journal_name_full     'Acta Crystallographica, Section E'
_journal_year     2010
_journal_volume     66
_journal_issue     12
_journal_page_first     m1624
_journal_page_last     m1624
_journal_paper_category     QM
_journal_coeditor_code     KP2287
_publ_contact_author_name     'Prof. Bi-Song Zhang'
_publ_contact_author_address
;
      College of Material Science and Chemical Engineering,
      Jinhua College of Profession and Technology,
      Jinhua, Zhejiang 321017
      People's Republic of China
;
_publ_contact_author_email     'zbs_jy@163.com'
_publ_contact_author_fax     '86 579 82264066'
_publ_contact_author_phone     '86 579 82230768'
_publ_section_title
;
Tetraaqua(2,2'-bipyridine-\k^2^<i>N</i>,<i>N</i>')magnesium(II)
bis(4-fluorobenzoate)
;
loop_
    _publ_author_name
    _publ_author_address
    'Bi-Song Zhang'
;
 College of Material Science and Chemical Engineering,
 Jinhua College of Profession and Technology,
 Jinhua, Zhejiang 321017
 People's Republic of China
;
    'Jian-Ping Qiu'
;
 College of Material Science and Chemical Engineering,
 Jinhua College of Profession and Technology,
 Jinhua, Zhejiang 321017
 People's Republic of China
;
    'Li-Hua Liu'
;
 College of Material Science and Chemical Engineering,
 Jinhua College of Profession and Technology,
 Jinhua, Zhejiang 321017
 People's Republic of China
;
    'Wei Xu'
;
 Municipal Key Laboratory of Inorganic Materials Chemistry,
 Institute for  Solid State Chemistry, Ninbo University, Ningbo 315211,
 People's Republic of China
;
