# Supplementary material for: Tetra­aqua­(2,2′-bipyridine-κ2 N,N′)magnesium(II) bis­(4-fluoro­benzoate)
Source: Acta Crystallogr Sect E Struct Rep Online. 2010 Nov 24;66(Pt 12):m1624. doi: 10.1107/S1600536810047690 (PMC3011464; doi:10.1107/S1600536810047690)
Supplement: Supplementary file 2 [file e-66-m1624-Isup2.hkl]

# 
# h,k,l, Fc-squared, Fo-squared, sigma(Fo-squared) and status flag 
# 
data_I
_shelx_title ' D in P2/c                   New: Pbcn' 
_shelx_refln_list_code          4 
_shelx_F_calc_maximum      227.33 
_exptl_crystal_F_000      1103.80 
_reflns_d_resolution_high  0.8409 
 
loop_ 
 _symmetry_equiv_pos_as_xyz 
 'x, y, z' 
 '-x+1/2, -y+1/2, z+1/2' 
 'x+1/2, -y+1/2, -z' 
 '-x, y, -z+1/2' 
 '-x, -y, -z' 
 'x-1/2, y-1/2, -z-1/2' 
 '-x-1/2, y-1/2, z' 
 'x, -y, z-1/2' 
 
_cell_length_a    27.9110 
_cell_length_b    12.4230 
_cell_length_c     7.5895 
_cell_angle_alpha  90.000 
_cell_angle_beta   90.000 
_cell_angle_gamma  90.000 
 
_shelx_F_squared_multiplier     1.000 
 
loop_ 
 _refln_index_h 
 _refln_index_k 
 _refln_index_l 
 _refln_F_squared_calc 
 _refln_F_squared_meas 
 _refln_F_squared_sigma 
 _refln_observed_status 
   6   0   0    11892.75    13749.09   1115.32 o 
   8   0   0      192.56      202.06     17.04 o 
  10   0   0     4808.04     4693.70    248.46 o 
  12   0   0      852.97      855.21     50.74 o 
  14   0   0       59.70      159.58     23.96 o 
  16   0   0       42.35       17.47      7.71 o 
  18   0   0     3377.34     3509.32    235.46 o 
  20   0   0     7992.81     7769.86    657.60 o 
  22   0   0        1.01       -8.14      9.61 o 
  24   0   0      123.80      112.27     24.83 o 
  26   0   0      148.59      161.19     30.52 o 
  28   0   0        0.02       -6.13      8.56 o 
  30   0   0       65.13      111.92     32.17 o 
  32   0   0      121.77      238.51     35.28 o 
   5   1   0     1714.83     1739.57    127.27 o 
   7   1   0       76.33      156.96      8.87 o 
   9   1   0     4431.36     4167.76    141.62 o 
  11   1   0      886.59      914.15     36.70 o 
  13   1   0    14523.73    16650.90   1240.20 o 
  15   1   0      332.32      239.92     14.21 o 
  17   1   0     2131.88     2276.15     98.31 o 
  19   1   0       35.94       13.79      4.97 o 
  21   1   0       11.82       -0.36      5.29 o 
  23   1   0      217.48      288.28     29.08 o 
  25   1   0        0.01       13.80     11.18 o 
  27   1   0      257.44      216.02     20.42 o 
  29   1   0      111.72      154.17     24.03 o 
  31   1   0       29.09       38.69     14.33 o 
  33   1   0       21.12       18.74     10.12 o 
   0   2   0     1127.52      711.61     93.06 o 
   2   2   0     2726.65     2301.01    144.65 o 
   4   2   0     3206.03     2758.24    159.66 o 
   6   2   0     2147.06     2008.02     98.86 o 
   8   2   0     9346.50    10202.56    487.05 o 
  10   2   0     9883.26     9661.09    506.51 o 
  12   2   0    10178.25    11266.27    664.10 o 
  14   2   0      161.51      162.43      9.43 o 
  16   2   0      973.86     1058.76     43.96 o 
  18   2   0        1.34        2.51      4.92 o 
  20   2   0     1608.96     1758.33     76.48 o 
  22   2   0     2690.19     2571.02    119.95 o 
  24   2   0      123.20      125.11     16.12 o 
  26   2   0      436.54      493.91     43.22 o 
  28   2   0        0.28        5.31     10.07 o 
  30   2   0      111.72      105.68     17.08 o 
  32   2   0       27.50       44.25     19.16 o 
   1   3   0    24881.72    21112.34   1598.03 o 
   3   3   0     2792.56     2385.17     85.01 o 
   5   3   0       51.29       28.46      3.38 o 
   7   3   0     3312.03     3114.98    169.69 o 
   9   3   0     7044.86     7159.84    298.24 o 
  11   3   0     4572.67     4264.25    183.70 o 
  13   3   0     1140.73     1235.87     76.50 o 
  15   3   0        4.00        2.81      6.10 o 
  17   3   0     1541.24     1512.05     63.33 o 
  19   3   0      202.22      222.25     15.57 o 
  21   3   0      759.30      809.54     38.10 o 
  23   3   0     1007.73     1059.04     57.13 o 
  25   3   0       23.90       14.90      8.98 o 
  27   3   0      189.73      188.31     17.78 o 
  29   3   0       59.97       86.92     17.17 o 
  31   3   0      102.02      112.13     36.90 o 
   0   4   0     3712.84     4065.96    783.03 o 
   2   4   0      245.35      181.72     12.33 o 
   4   4   0      874.69      838.59     58.35 o 
   6   4   0     5451.78     4243.26    228.24 o 
   8   4   0     2641.25     2758.21    110.13 o 
  10   4   0     6904.31     6412.35    280.51 o 
  12   4   0      413.15      331.83     14.06 o 
  14   4   0       11.69        6.18      4.61 o 
  16   4   0       70.60       58.06      8.27 o 
  18   4   0      157.50      114.82     11.74 o 
  20   4   0      148.63      141.87     17.04 o 
  22   4   0      799.88      823.83     57.28 o 
  24   4   0        0.11       -8.12      8.19 o 
  26   4   0        1.50        9.48     10.00 o 
  28   4   0        0.48       16.81     12.92 o 
  30   4   0       46.66       45.65     21.00 o 
   1   5   0      961.61      722.60     32.42 o 
   3   5   0      456.80      394.54     21.94 o 
   5   5   0    20545.24    18457.48   1270.18 o 
   7   5   0     5479.80     5063.72    191.61 o 
   9   5   0    22077.04    22248.06   1901.41 o 
  11   5   0     4056.08     4333.20    224.77 o 
  13   5   0        4.02        1.97      3.78 o 
  15   5   0      137.53      168.38     11.83 o 
  17   5   0       28.13       45.83      7.28 o 
  19   5   0       29.65       49.17      8.79 o 
  21   5   0      386.43      364.11     27.83 o 
  23   5   0      280.06      356.03     21.76 o 
  25   5   0      322.49      318.51     22.55 o 
  27   5   0        0.71       -0.61      7.24 o 
  29   5   0       57.68       82.15     18.11 o 
  31   5   0       45.63       53.80     15.52 o 
   0   6   0      524.61      477.76     56.77 o 
   2   6   0       87.01       59.12      8.38 o 
   4   6   0      360.70      258.85     33.98 o 
   6   6   0       82.95       64.80      7.92 o 
   8   6   0      980.36      863.37     31.76 o 
  10   6   0      702.09      669.59     67.99 o 
  12   6   0      196.93      186.91     17.41 o 
  14   6   0      787.37      753.98     34.11 o 
  16   6   0     1144.41      922.97     36.59 o 
  18   6   0      248.38      231.44     20.58 o 
  20   6   0     1146.46     1187.49     58.59 o 
  22   6   0      697.29      732.71     42.23 o 
  24   6   0       87.19       75.37     13.63 o 
  26   6   0        0.87       -0.16      7.26 o 
  28   6   0       14.46        9.73      9.14 o 
  30   6   0        9.11       12.36     12.42 o 
   1   7   0     4771.19     4450.83    335.34 o 
   3   7   0     4238.36     3493.48    153.97 o 
   5   7   0      418.27      343.97     20.49 o 
   7   7   0      483.38      522.40     26.34 o 
   9   7   0       12.47       -2.64      5.05 o 
  11   7   0     2131.01     2201.46    139.01 o 
  13   7   0      784.83      795.41     60.86 o 
  15   7   0      139.91      165.24     18.16 o 
  17   7   0     1295.17     1264.99     68.99 o 
  19   7   0       76.66       83.14     10.69 o 
  21   7   0     2406.05     2541.72    119.16 o 
  23   7   0      490.94      445.29     26.70 o 
  25   7   0       13.80       23.45      8.51 o 
  27   7   0        3.65       13.93      7.51 o 
  29   7   0       15.88       13.50      8.63 o 
   0   8   0     2775.87     2388.27    228.81 o 
   2   8   0      944.00      679.40     34.71 o 
   4   8   0     1527.94     1451.43     80.30 o 
   6   8   0      565.08      625.70     30.76 o 
   8   8   0      929.40      792.68     61.08 o 
  10   8   0     1129.42     1150.61     62.73 o 
  12   8   0       50.03       48.33      9.51 o 
  14   8   0       13.73       -2.57      8.77 o 
  16   8   0       51.06       57.21     12.45 o 
  18   8   0       13.37       12.34     10.87 o 
  20   8   0      111.79       84.93     11.98 o 
  22   8   0      185.28      195.89     24.65 o 
  24   8   0       46.67       51.41     19.04 o 
  26   8   0        4.10        5.07      8.47 o 
   1   9   0     6329.51     5175.50    310.23 o 
   3   9   0     1328.02     1283.08     69.45 o 
   5   9   0        0.08        0.84      6.79 o 
   7   9   0      145.45      170.64     17.48 o 
   9   9   0       16.61        8.37      6.96 o 
  11   9   0       23.26       17.81      7.95 o 
  13   9   0       16.47       28.60     10.67 o 
  15   9   0      131.81      177.69     20.83 o 
  17   9   0       17.12       13.45     10.28 o 
  19   9   0       57.99       58.86     19.70 o 
  21   9   0      259.98      318.96     25.59 o 
  23   9   0       28.80       32.16     13.07 o 
  25   9   0        0.01       16.35     17.82 o 
   0  10   0      506.49      483.00     57.88 o 
   2  10   0       66.60       46.72     12.99 o 
   4  10   0     1188.78     1086.95     53.62 o 
   6  10   0       31.12       32.33      8.86 o 
   8  10   0       53.69       44.76     12.44 o 
  10  10   0      292.11      276.61     22.46 o 
  12  10   0      564.93      522.91     33.27 o 
  14  10   0     1118.07     1141.17     82.05 o 
  16  10   0     1813.15     1754.22    113.98 o 
  18  10   0        6.32        7.87     13.13 o 
  20  10   0       36.81       33.35     12.30 o 
  22  10   0        0.55       -1.31      7.39 o 
  24  10   0        0.72      -12.27     15.65 o 
   1  11   0      339.75      215.76     48.89 o 
   3  11   0      970.48      823.21     50.09 o 
   5  11   0        6.01        2.50      8.34 o 
   7  11   0      473.58      466.21     44.89 o 
   9  11   0      210.86      207.39     22.89 o 
  11  11   0      222.10      198.32     25.73 o 
  13  11   0       11.27       12.03     14.36 o 
  15  11   0       50.21       59.18     16.68 o 
  17  11   0       43.33       49.10     13.53 o 
  19  11   0       77.01       81.71     19.74 o 
  21  11   0        6.43       23.12     16.69 o 
   0  12   0      611.01      471.68     69.63 o 
   2  12   0       43.69       55.00     14.52 o 
   4  12   0      208.77      204.00     25.42 o 
   6  12   0      697.22      699.62     53.30 o 
   8  12   0      186.91      221.82     22.39 o 
  10  12   0      213.99      227.03     23.85 o 
  12  12   0      329.35      401.42     35.19 o 
  14  12   0       41.39       24.36     13.32 o 
  16  12   0        8.16       17.26     12.67 o 
  18  12   0       69.53       85.75     20.50 o 
   1  13   0      112.90      100.95     18.67 o 
   3  13   0       10.82        5.57     12.87 o 
   5  13   0      146.50      168.23     21.04 o 
   7  13   0       37.62       36.05     14.04 o 
   9  13   0        8.82       -1.15      9.01 o 
  11  13   0        0.09       12.20     15.45 o 
  13  13   0       43.56       36.70     17.51 o 
  15  13   0       29.14       39.12     16.69 o 
   0  14   0       62.42       69.11     20.95 o 
   2  14   0       11.30       12.58     16.88 o 
   4  14   0        0.00        6.86     10.33 o 
   6  14   0      211.60      171.13     33.69 o 
   8  14   0      243.18      270.44     35.32 o 
  10  14   0      270.48      303.00     41.48 o 
   1   1   1      485.65      432.82      6.12 o 
   2   1   1     1638.57     1711.31     36.09 o 
   3   1   1    22408.41    24695.94   1636.51 o 
   4   1   1       55.41       81.39      3.87 o 
   5   1   1     1133.30     1216.29     32.37 o 
   6   1   1      301.33      212.05      7.02 o 
   7   1   1     1737.95     1862.94     47.49 o 
   8   1   1       72.27       55.14      4.53 o 
   9   1   1      363.38      335.95     12.10 o 
  10   1   1     1618.00     1514.00     48.77 o 
  11   1   1     2022.97     2108.08     65.53 o 
  12   1   1     3635.65     4140.97    115.41 o 
  13   1   1       20.26       44.52      4.22 o 
  14   1   1       25.49        8.27      3.02 o 
  15   1   1     1908.66     1670.49     40.93 o 
  16   1   1     1264.47     1421.80     36.24 o 
  17   1   1      729.90      651.42     23.51 o 
  18   1   1      147.41      179.67     10.86 o 
  19   1   1      700.20      709.86     21.29 o 
  20   1   1      342.12      375.17     13.34 o 
  21   1   1       61.65       66.79      6.60 o 
  22   1   1       84.62       80.33      8.15 o 
  23   1   1     1541.67     1662.83     67.53 o 
  24   1   1      386.46      499.48     24.67 o 
  25   1   1      241.87      253.38     15.29 o 
  26   1   1       81.75       71.08      8.85 o 
  27   1   1        3.41        4.50      6.48 o 
  28   1   1        0.55        0.51      6.37 o 
  29   1   1        5.32        0.56      6.83 o 
  30   1   1       57.57       62.57      9.87 o 
  31   1   1        0.09        2.19      6.45 o 
  32   1   1       20.78       16.70      8.07 o 
   0   2   1    38913.23    44906.98   4357.67 o 
   1   2   1    22612.42    24455.98   1200.37 o 
   2   2   1      321.56      284.07      7.47 o 
   3   2   1     5106.66     5494.69    128.60 o 
   4   2   1     7043.60     7056.96    201.26 o 
   5   2   1     2857.75     2941.36     62.93 o 
   6   2   1     2418.67     2390.32    108.79 o 
   7   2   1      141.12      137.68      7.71 o 
   8   2   1      628.29      473.71     22.66 o 
   9   2   1      915.63      997.96     25.21 o 
  10   2   1      329.86      291.56     14.32 o 
  11   2   1     2750.79     3102.29    100.44 o 
  12   2   1      528.93      486.76     13.66 o 
  13   2   1     1106.27     1174.91     31.89 o 
  14   2   1     2324.74     2319.33     71.76 o 
  15   2   1        0.00       -3.43      3.43 o 
  16   2   1     1511.05     1511.05     42.89 o 
  17   2   1        9.27        2.23      3.46 o 
  18   2   1      873.30      915.25     43.16 o 
  19   2   1      119.94       97.11      8.25 o 
  20   2   1        3.91        1.14      3.73 o 
  21   2   1      364.94      377.79     20.86 o 
  22   2   1      257.35      304.23     16.29 o 
  23   2   1      742.35      838.22     41.97 o 
  24   2   1      168.07      146.82     12.12 o 
  25   2   1       12.11       12.75      5.29 o 
  26   2   1       21.51       27.19      6.40 o 
  27   2   1      121.28      117.48     11.14 o 
  28   2   1       16.46       14.48      8.46 o 
  29   2   1        4.25       -0.34      6.19 o 
  30   2   1        0.06       10.56      7.44 o 
  31   2   1        1.38        5.01      8.93 o 
  32   2   1        0.01       17.10     15.27 o 
   1   3   1     1063.85      995.03     37.60 o 
   2   3   1     4469.15     4702.88    208.24 o 
   3   3   1       19.33       10.89      3.27 o 
   4   3   1     4725.15     3943.82    164.49 o 
   5   3   1      130.53       87.42      5.85 o 
   6   3   1      786.57      637.27     14.80 o 
   7   3   1      483.70      352.55     11.87 o 
   8   3   1     1950.96     1821.98     58.17 o 
   9   3   1       86.76       73.77      4.83 o 
  10   3   1      452.15      405.97     15.45 o 
  11   3   1      912.27      853.93     25.05 o 
  12   3   1      150.50      165.58      6.38 o 
  13   3   1     4196.97     4168.67    181.58 o 
  14   3   1     1465.50     1643.46     53.45 o 
  15   3   1      526.15      387.67     13.99 o 
  16   3   1       44.66       85.67      7.94 o 
  17   3   1       12.23       15.33      4.61 o 
  18   3   1      846.44      986.77     32.40 o 
  19   3   1      520.80      441.66     16.16 o 
  20   3   1      275.59      215.17     11.63 o 
  21   3   1       46.02       35.40      5.62 o 
  22   3   1        0.67       -0.79      4.01 o 
  23   3   1       45.92       51.35      7.13 o 
  24   3   1        3.88       -2.37      4.85 o 
  25   3   1      144.65      159.97     11.73 o 
  26   3   1        0.05        6.75      5.87 o 
  27   3   1      401.27      425.26     29.56 o 
  28   3   1       48.75       36.43      7.45 o 
  29   3   1      283.93      369.57     21.52 o 
  30   3   1        0.08        5.56      6.89 o 
  31   3   1        4.90        9.92      8.46 o 
  32   3   1       32.33       47.52     10.29 o 
   0   4   1    10219.47    12146.26    740.18 o 
   1   4   1     5347.89     5607.72    236.80 o 
   2   4   1       39.27       60.11      4.66 o 
   3   4   1     1483.64     1731.40     43.96 o 
   4   4   1     1601.65     1803.51     89.65 o 
   5   4   1     2998.96     3426.45    146.24 o 
   6   4   1    10806.22    11544.25    419.96 o 
   7   4   1      489.17      765.07     71.66 o 
   8   4   1     4283.87     4147.94    138.15 o 
   9   4   1     1179.40     1141.55     39.30 o 
  10   4   1      121.83       93.34      4.71 o 
  11   4   1      157.86      143.40      7.69 o 
  12   4   1      736.46      770.24     21.80 o 
  13   4   1      115.70      131.29      8.27 o 
  14   4   1     3490.14     3241.54     96.48 o 
  15   4   1     1129.83     1112.62     42.18 o 
  16   4   1     1147.27      951.61     27.58 o 
  17   4   1       69.00       76.05      6.07 o 
  18   4   1       68.10       63.21      5.38 o 
  19   4   1       22.54       38.54      5.98 o 
  20   4   1     2318.95     2210.14     63.81 o 
  21   4   1      526.34      475.28     19.61 o 
  22   4   1      861.05      784.60     28.46 o 
  23   4   1        5.97       13.61      4.93 o 
  24   4   1      473.22      538.90     23.73 o 
  25   4   1      688.49      736.75     31.50 o 
  26   4   1      380.67      455.02     25.81 o 
  27   4   1       75.91       69.40     11.01 o 
  28   4   1      291.63      315.02     17.82 o 
  29   4   1       37.28       30.24      7.19 o 
  30   4   1       38.89       32.34      8.21 o 
  31   4   1       50.30       66.34      9.73 o 
   1   5   1      456.92      398.86     13.27 o 
   2   5   1       72.63      126.51     14.84 o 
   3   5   1      222.73      354.38     51.76 o 
   4   5   1     1003.13      928.89     36.04 o 
   5   5   1      438.37      592.45     44.38 o 
   6   5   1        5.88        8.40      8.62 o 
   7   5   1     4985.78     5080.71    135.94 o 
   8   5   1      211.76      311.99     43.13 o 
   9   5   1     1784.98     1819.18     66.60 o 
  10   5   1        7.44       -2.96      3.18 o 
  11   5   1       23.29       19.20      4.46 o 
  12   5   1        7.57       -0.37      2.72 o 
  13   5   1       20.87        9.48      3.93 o 
  14   5   1       34.63       33.39      4.71 o 
  15   5   1        8.56        6.96      3.01 o 
  16   5   1        8.71        7.73      3.23 o 
  17   5   1        1.26        0.55      3.39 o 
  18   5   1      455.88      392.90     15.38 o 
  19   5   1      102.44      118.88     17.16 o 
  20   5   1       42.82       43.37      7.23 o 
  21   5   1      845.28      783.58     33.66 o 
  22   5   1      308.48      275.83     14.79 o 
  23   5   1      648.80      659.71     26.15 o 
  24   5   1       46.42       46.73      7.05 o 
  25   5   1       31.83       27.98      5.84 o 
  26   5   1        0.39        4.42      5.12 o 
  27   5   1      132.83      126.62     10.73 o 
  28   5   1        0.04        7.24      5.25 o 
  29   5   1       24.12       30.39      8.56 o 
  30   5   1        0.09        0.39      6.05 o 
  31   5   1        1.34       -2.74      8.59 o 
   0   6   1      175.50      163.51     14.78 o 
   1   6   1        0.53        7.95      5.29 o 
   2   6   1     1642.52     1545.27     83.77 o 
   3   6   1     1093.00     1228.00     63.69 o 
   4   6   1        9.33       -0.12      4.45 o 
   5   6   1      116.96      110.80      7.78 o 
   6   6   1      111.26       86.40      6.78 o 
   7   6   1      103.57      120.69      7.55 o 
   8   6   1      192.53      168.13      8.28 o 
   9   6   1      336.71      365.75     17.40 o 
  10   6   1        4.30       20.52      5.37 o 
  11   6   1       95.22       81.82      6.36 o 
  12   6   1      451.30      449.66     21.72 o 
  13   6   1      236.63      226.33     11.67 o 
  14   6   1      934.70      925.63     31.88 o 
  15   6   1       90.99       91.40      7.82 o 
  16   6   1       41.83       54.30      6.39 o 
  17   6   1      578.80      534.65     18.26 o 
  18   6   1      764.51      705.08     23.59 o 
  19   6   1        1.20       -4.69      5.07 o 
  20   6   1     1075.32     1034.57     39.69 o 
  21   6   1      539.26      484.02     23.46 o 
  22   6   1      166.71      180.98     18.12 o 
  23   6   1        1.31       -2.77      4.71 o 
  24   6   1      304.89      347.34     21.39 o 
  25   6   1        0.12        1.33      5.03 o 
  26   6   1      103.45      117.38     11.31 o 
  27   6   1        9.44       13.91      5.86 o 
  28   6   1      186.20      217.19     18.59 o 
  29   6   1       38.01       41.95      7.94 o 
  30   6   1        5.93        5.76      5.89 o 
   1   7   1        3.52       11.86      4.32 o 
   2   7   1       57.25       87.75     13.71 o 
   3   7   1      185.84      194.56     18.37 o 
   4   7   1     2598.61     2404.54     71.04 o 
   5   7   1       99.29      128.38     15.84 o 
   6   7   1       71.60      176.39     32.04 o 
   7   7   1      502.86      514.99     19.03 o 
   8   7   1       58.39       64.02      6.97 o 
   9   7   1      111.70      113.10      7.83 o 
  10   7   1      122.76      129.15     10.68 o 
  11   7   1      296.46      246.68     14.15 o 
  12   7   1       17.39       30.24      5.68 o 
  13   7   1      267.63      277.00     16.51 o 
  14   7   1        0.01        0.34      4.47 o 
  15   7   1      107.68       98.20      8.61 o 
  16   7   1       31.05       28.75      5.77 o 
  17   7   1      243.46      276.78     14.67 o 
  18   7   1       87.50       84.94      9.29 o 
  19   7   1       91.39      112.06      9.57 o 
  20   7   1        2.51       -1.28      4.67 o 
  21   7   1      159.02      160.73     11.91 o 
  22   7   1      122.50      129.52     12.56 o 
  23   7   1       29.96       32.02      7.59 o 
  24   7   1        8.19        1.41      5.30 o 
  25   7   1       75.62       72.12      9.26 o 
  26   7   1       22.65       22.52      7.95 o 
  27   7   1      140.62      167.09     15.23 o 
  28   7   1       19.31       -2.71      7.82 o 
   0   8   1      354.25      333.13     26.50 o 
   1   8   1       10.31      294.25     43.64 o 
   2   8   1     1124.60      882.45     33.11 o 
   3   8   1       93.50      335.81     31.86 o 
   4   8   1      468.58      658.14     70.89 o 
   5   8   1      574.63      710.59     30.73 o 
   6   8   1      616.20      632.52     30.31 o 
   7   8   1        0.00        5.16      4.70 o 
   8   8   1      189.16      172.45     11.14 o 
   9   8   1      111.51      113.51      8.56 o 
  10   8   1       55.81       40.38      6.27 o 
  11   8   1      269.11      253.65     14.23 o 
  12   8   1       10.58        7.86      5.04 o 
  13   8   1      269.82      294.14     16.65 o 
  14   8   1        0.44       -0.94      5.35 o 
  15   8   1      131.44      119.23     12.52 o 
  16   8   1       10.51        1.18      5.00 o 
  17   8   1      314.22      287.75     17.72 o 
  18   8   1      620.33      714.44     33.06 o 
  19   8   1       52.52       43.39      9.45 o 
  20   8   1      462.71      490.44     22.98 o 
  21   8   1       16.69       18.16      6.01 o 
  22   8   1      121.66      130.23     12.73 o 
  23   8   1       73.56       65.67      9.79 o 
  24   8   1      113.59       80.80     11.59 o 
  25   8   1       46.87       36.00     10.14 o 
  26   8   1        1.61        1.00      9.38 o 
  27   8   1        4.85        3.06      7.27 o 
   1   9   1      826.59      634.80     27.09 o 
   2   9   1        9.21       25.60      9.08 o 
   3   9   1       97.43      163.62     24.51 o 
   4   9   1      337.17      275.58     16.79 o 
   5   9   1        7.59       33.76      9.20 o 
   6   9   1        0.01      234.91     67.66 o 
   7   9   1      905.85      895.70     34.44 o 
   8   9   1       49.61       39.99      7.97 o 
   9   9   1       75.51       61.47      7.56 o 
  10   9   1       82.43       92.28      9.06 o 
  11   9   1        6.00        0.83      5.38 o 
  12   9   1      158.29      160.04     11.91 o 
  13   9   1        7.56       10.43      6.85 o 
  14   9   1      162.09      153.55     13.06 o 
  15   9   1        3.82       -4.59      5.21 o 
  16   9   1       91.97       98.25     12.61 o 
  17   9   1      119.92      137.34     11.91 o 
  18   9   1      189.91      223.25     18.26 o 
  19   9   1      828.53      830.92     45.26 o 
  20   9   1      207.52      230.05     19.34 o 
  21   9   1       41.64       38.72      8.69 o 
  22   9   1        0.41        6.15      6.53 o 
  23   9   1       21.01       35.18      9.96 o 
  24   9   1       38.98       50.87     10.59 o 
  25   9   1        1.09      -10.28     10.28 o 
  26   9   1        6.09        3.10      7.92 o 
   0  10   1      533.99      453.58     31.99 o 
   1  10   1      135.77      293.56     18.99 o 
   2  10   1      593.33      496.71     24.79 o 
   3  10   1       40.20       55.88     16.76 o 
   4  10   1       50.80       56.26      9.78 o 
   5  10   1       61.74       71.75      9.52 o 
   6  10   1      138.68      106.77     10.20 o 
   7  10   1        0.28        7.89      6.96 o 
   8  10   1        6.77       -0.40      5.03 o 
   9  10   1        4.20        4.06      5.73 o 
  10  10   1        6.07       12.72      7.10 o 
  11  10   1        1.51        5.01      5.42 o 
  12  10   1       17.88       17.97      7.06 o 
  13  10   1        0.83        2.48      6.41 o 
  14  10   1        0.26       -6.41      6.41 o 
  15  10   1        2.74        1.92      6.22 o 
  16  10   1       67.84       80.87     11.77 o 
  17  10   1       57.52       57.76     10.09 o 
  18  10   1       27.07       28.50      9.67 o 
  19  10   1        3.63       12.08      8.39 o 
  20  10   1        0.31       -1.60      6.21 o 
  21  10   1       16.32       17.08      8.94 o 
  22  10   1        5.23        9.16      6.39 o 
  23  10   1        0.05        3.85      6.56 o 
  24  10   1        3.64       -0.63      6.85 o 
   1  11   1      327.13      263.72     19.87 o 
   2  11   1       95.68      145.38     18.69 o 
   3  11   1      149.76      176.52     15.16 o 
   4  11   1      211.27      281.25     23.03 o 
   5  11   1      203.85      189.96     14.58 o 
   6  11   1       42.31      103.45     16.24 o 
   7  11   1      353.86      330.64     20.53 o 
   8  11   1        0.99        2.72      6.16 o 
   9  11   1      124.81      135.59     12.12 o 
  10  11   1       35.45       29.07      8.87 o 
  11  11   1      132.23      112.40     12.53 o 
  12  11   1      207.32      275.65     31.34 o 
  13  11   1      437.64      407.45     37.23 o 
  14  11   1       27.47       21.69      9.02 o 
  15  11   1      423.92      419.35     26.75 o 
  16  11   1        6.65        1.09      8.38 o 
  17  11   1      159.94      183.67     17.92 o 
  18  11   1        2.27        3.72      7.14 o 
  19  11   1       69.92      107.24     17.14 o 
  20  11   1        1.40       11.96      9.88 o 
  21  11   1        8.30        5.55      7.28 o 
   0  12   1     1301.60     1258.34     83.50 o 
   1  12   1       65.01      478.15     50.44 o 
   2  12   1      594.59      649.53     35.79 o 
   3  12   1       22.73       40.76     15.93 o 
   4  12   1       22.74       29.69      9.28 o 
   5  12   1      125.70      126.12     13.30 o 
   6  12   1        6.25        7.36      7.43 o 
   7  12   1       16.24       12.45      7.22 o 
   8  12   1        0.01       -7.50      7.50 o 
   9  12   1        4.85       12.51      7.55 o 
  10  12   1        1.25        7.03      8.02 o 
  11  12   1        7.54        7.94      6.90 o 
  12  12   1       82.12       58.50     11.03 o 
  13  12   1       16.05       28.96     10.34 o 
  14  12   1      146.35      116.41     18.38 o 
  15  12   1       18.23        8.80      7.91 o 
  16  12   1       32.50       18.00      9.59 o 
  17  12   1        2.25       -1.83      6.89 o 
  18  12   1      109.90      122.67     16.27 o 
  19  12   1        1.27       -9.74      9.74 o 
   1  13   1       42.68       19.88      8.39 o 
   2  13   1        1.52       18.48      9.32 o 
   3  13   1      321.83      270.09     25.80 o 
   4  13   1       71.19       89.50     12.84 o 
   5  13   1       82.70       86.35     13.58 o 
   6  13   1       23.79       24.04      9.29 o 
   7  13   1       95.64       97.28     13.03 o 
   8  13   1       12.67        8.67      8.20 o 
   9  13   1      117.60      112.33     14.79 o 
  10  13   1        2.74       -5.77      7.08 o 
  11  13   1       18.34       27.75      8.95 o 
  12  13   1        7.18       -2.91      8.76 o 
  13  13   1       47.40       64.61     14.63 o 
  14  13   1        0.45        5.14      8.77 o 
  15  13   1       59.81       67.82     12.60 o 
   0  14   1        8.53       11.48     11.77 o 
   1  14   1        0.00       -5.68      8.00 o 
   2  14   1       65.50       55.83     13.47 o 
   3  14   1       23.53       17.65      8.42 o 
   4  14   1        0.88        2.23      6.51 o 
   5  14   1       28.38       28.71     11.02 o 
   6  14   1       18.68       19.65     10.02 o 
   7  14   1        0.95       12.83      9.38 o 
   8  14   1        0.57        3.87      7.56 o 
   9  14   1        2.45       11.54     10.41 o 
   0   0   2    21545.46    24984.89   4066.11 o 
   1   0   2      607.49      764.01     19.01 o 
   2   0   2    51678.74    60374.66   7769.53 o 
   3   0   2    24354.90    27678.30   2146.04 o 
   4   0   2     8252.49     8850.43    357.13 o 
   5   0   2     1141.57     1210.27     53.28 o 
   6   0   2     6148.90     6953.38    253.93 o 
   7   0   2     1657.75     1792.05     42.96 o 
   8   0   2     2255.23     2661.69     69.58 o 
   9   0   2      108.72      102.91      6.01 o 
  10   0   2      975.01     1040.85     32.41 o 
  11   0   2    11996.77    13163.00    818.12 o 
  12   0   2       82.15      143.62     14.56 o 
  13   0   2       11.03       10.13      6.02 o 
  14   0   2     4009.01     4323.13    176.41 o 
  15   0   2      253.60      239.62     38.39 o 
  16   0   2      275.24      229.21     13.60 o 
  17   0   2     2945.98     2992.79    132.03 o 
  18   0   2      866.98      762.15     40.06 o 
  19   0   2      183.70      187.18     13.61 o 
  20   0   2     1415.33     1459.43     68.46 o 
  21   0   2        5.51        5.74      6.81 o 
  22   0   2     2324.08     2235.97     98.86 o 
  23   0   2      785.90      893.47     49.84 o 
  24   0   2      560.80      563.21     42.52 o 
  25   0   2     1168.57     1168.85     64.62 o 
  26   0   2      212.41      220.81     20.95 o 
  27   0   2       13.23       21.98      7.52 o 
  28   0   2       40.04       43.92     12.44 o 
  29   0   2       45.45       46.41     11.89 o 
  30   0   2       67.97       68.81     16.30 o 
  31   0   2       78.76       59.89     11.69 o 
  32   0   2      169.29      280.95     38.34 o 
   1   1   2     3469.68     3996.36     92.75 o 
   2   1   2    21970.38    24641.07   1360.64 o 
   3   1   2      566.48      634.11     12.67 o 
   4   1   2     1141.78     1183.39     29.76 o 
   5   1   2      368.21      422.64      8.79 o 
   6   1   2      378.67      348.43     10.35 o 
   7   1   2     1537.68     1129.76     94.14 o 
   8   1   2       58.10       74.05      3.35 o 
   9   1   2       17.76        6.36      2.21 o 
  10   1   2       72.74       80.41      4.41 o 
  11   1   2      361.63      397.70     16.76 o 
  12   1   2       65.75       75.15      3.44 o 
  13   1   2       10.48        3.41      2.30 o 
  14   1   2      351.68      411.70     10.69 o 
  15   1   2     2298.64     2458.13     64.75 o 
  16   1   2       68.67       95.28      5.08 o 
  17   1   2       18.57        7.88      3.07 o 
  18   1   2        2.43       12.23      3.99 o 
  19   1   2      337.13      393.86     15.53 o 
  20   1   2      118.57       78.39      6.98 o 
  21   1   2       97.12       74.80      6.17 o 
  22   1   2       25.92       19.31      4.05 o 
  23   1   2      129.95      144.07     10.28 o 
  24   1   2      137.65      210.84     13.26 o 
  25   1   2       10.00        4.77      6.15 o 
  26   1   2        1.71       -0.67      4.52 o 
  27   1   2       56.26       50.75      7.57 o 
  28   1   2        1.07        1.00      5.91 o 
  29   1   2       73.43       64.39     10.87 o 
  30   1   2        1.53        1.97      5.20 o 
  31   1   2        7.57       17.37      6.73 o 
  32   1   2        1.35       13.59      6.89 o 
   0   2   2     5087.20     4859.19    149.79 o 
   1   2   2     1367.58     1436.81     27.43 o 
   2   2   2    16353.42    16184.96    636.37 o 
   3   2   2      955.45     1105.45     19.90 o 
   4   2   2      361.74      352.86      9.86 o 
   5   2   2      313.07      300.58      9.76 o 
   6   2   2       49.61       60.84      5.58 o 
   7   2   2        1.98        0.80      3.05 o 
   8   2   2      230.13      208.33     15.60 o 
   9   2   2      851.52      938.79     38.75 o 
  10   2   2     2842.28     2853.88     79.72 o 
  11   2   2      322.95      287.11     10.32 o 
  12   2   2      400.32      420.21     36.90 o 
  13   2   2      543.27      522.46     11.81 o 
  14   2   2      151.39      135.06      5.63 o 
  15   2   2      753.36      800.17     33.41 o 
  16   2   2       77.57       95.45      5.18 o 
  17   2   2        0.03        1.68      3.68 o 
  18   2   2      117.65      137.62      7.37 o 
  19   2   2       11.79       15.07      4.52 o 
  20   2   2      647.46      659.18     27.38 o 
  21   2   2       10.49        9.10      4.55 o 
  22   2   2      185.71      235.80     12.52 o 
  23   2   2       11.92       12.80      4.88 o 
  24   2   2      422.83      423.52     20.11 o 
  25   2   2       67.19       67.99      8.61 o 
  26   2   2       17.88       15.51      6.31 o 
  27   2   2       46.23       47.30      8.52 o 
  28   2   2      161.81      199.80     14.12 o 
  29   2   2        0.07       -3.60      4.67 o 
  30   2   2       84.72       94.23     13.06 o 
  31   2   2       39.81       38.50      9.89 o 
  32   2   2       58.56       54.48     13.81 o 
   1   3   2     1339.73     1404.16     28.15 o 
   2   3   2        2.18       -0.01      2.91 o 
   3   3   2     4857.65     4956.82    121.88 o 
   4   3   2     1215.34     1368.63     40.99 o 
   5   3   2      197.39      154.52      5.85 o 
   6   3   2      263.12      257.90      9.37 o 
   7   3   2      197.46      228.21     10.48 o 
   8   3   2        5.21       15.00      2.91 o 
   9   3   2      513.09      430.84     16.13 o 
  10   3   2        6.99        6.38      2.42 o 
  11   3   2      375.02      370.96     11.02 o 
  12   3   2      717.18      777.54     30.17 o 
  13   3   2       21.53        6.56      3.62 o 
  14   3   2       48.81       65.33      5.68 o 
  15   3   2       35.55       40.94      5.38 o 
  16   3   2       33.85       30.95      4.53 o 
  17   3   2       60.93       46.23      4.75 o 
  18   3   2       28.49       30.62      5.19 o 
  19   3   2      354.35      370.19     15.41 o 
  20   3   2      176.67      163.34      9.03 o 
  21   3   2        2.82        2.22      3.74 o 
  22   3   2       16.51       12.67      5.13 o 
  23   3   2      111.47      110.15      7.70 o 
  24   3   2      163.05      171.16     10.87 o 
  25   3   2        2.08       -0.67      3.69 o 
  26   3   2        0.26        6.43      5.46 o 
  27   3   2       54.27       52.92      7.40 o 
  28   3   2       36.13       28.90      6.07 o 
  29   3   2      184.07      202.23     13.54 o 
  30   3   2        0.00        8.56      7.01 o 
  31   3   2      122.09      146.19     17.84 o 
   0   4   2     1402.16     1606.27     65.62 o 
   1   4   2      964.33     1176.08     75.07 o 
   2   4   2     2671.73     2760.43     63.61 o 
   3   4   2     1882.53     1987.11     67.72 o 
   4   4   2      714.83      700.15     23.41 o 
   5   4   2        7.14        6.41      3.73 o 
   6   4   2       33.79       32.73      4.17 o 
   7   4   2     1001.61      863.99     25.76 o 
   8   4   2      595.71      556.60     19.55 o 
   9   4   2      113.85       97.58      7.89 o 
  10   4   2      983.47      889.86     27.79 o 
  11   4   2      214.42      273.59     12.75 o 
  12   4   2      361.95      357.38     16.35 o 
  13   4   2      386.51      390.06     12.36 o 
  14   4   2       17.02       18.96      4.06 o 
  15   4   2      282.68      245.11     10.89 o 
  16   4   2      349.85      301.18     11.63 o 
  17   4   2        0.00       -4.40      4.40 o 
  18   4   2      662.25      621.89     21.03 o 
  19   4   2       28.36       26.89      5.95 o 
  20   4   2        2.20        2.72      5.11 o 
  21   4   2      390.98      374.24     14.48 o 
  22   4   2        7.02        6.30      3.56 o 
  23   4   2       10.78       17.32      6.22 o 
  24   4   2       48.84       38.67      7.61 o 
  25   4   2      124.00      124.33     10.32 o 
  26   4   2       18.93       18.22      7.89 o 
  27   4   2       39.80       36.55      8.31 o 
  28   4   2       22.77       19.30      6.68 o 
  29   4   2       15.34       17.67      7.75 o 
  30   4   2       11.35       17.39      8.58 o 
  31   4   2       10.42        7.86      7.18 o 
   1   5   2     1793.97     1844.74     54.60 o 
   2   5   2      778.23     1025.08     74.08 o 
   3   5   2        0.98      241.36     15.13 o 
   4   5   2      792.69      690.81     18.33 o 
   5   5   2       94.87       49.76      8.98 o 
   6   5   2     1000.82     1030.17     45.20 o 
   7   5   2     2008.26     1751.07     69.76 o 
   8   5   2      116.56      130.20      6.47 o 
   9   5   2      644.49      598.37     22.87 o 
  10   5   2       61.20       90.57     14.39 o 
  11   5   2     1380.93     1169.66     32.15 o 
  12   5   2        1.85       -2.64      3.44 o 
  13   5   2      105.93       91.60      4.88 o 
  14   5   2      227.88      230.10     11.45 o 
  15   5   2      120.69      133.24      8.50 o 
  16   5   2      792.16      768.09     29.23 o 
  17   5   2      129.42      123.34      8.93 o 
  18   5   2        0.39        2.53      4.34 o 
  19   5   2      576.32      586.65     23.42 o 
  20   5   2      233.25      202.15     13.61 o 
  21   5   2      293.16      304.07     13.78 o 
  22   5   2      201.80      219.95     13.22 o 
  23   5   2       62.69       70.07      7.99 o 
  24   5   2       37.03       38.74      7.55 o 
  25   5   2      152.32      223.20     16.35 o 
  26   5   2       42.50       34.24      8.57 o 
  27   5   2      249.55      285.29     19.06 o 
  28   5   2        2.36        9.56      5.95 o 
  29   5   2       39.77       55.38      8.69 o 
  30   5   2        9.83       23.45     10.62 o 
   0   6   2      383.38      413.65     21.47 o 
   1   6   2       13.16      192.64     23.83 o 
   2   6   2      504.40      616.17     27.71 o 
   3   6   2      432.75      581.06     31.87 o 
   4   6   2       29.42      104.35     32.87 o 
   5   6   2      589.20      649.17     43.02 o 
   6   6   2      486.57      432.57     20.41 o 
   7   6   2       25.34       24.95      3.99 o 
   8   6   2        6.46       -2.84      5.00 o 
   9   6   2     1033.92      932.54     24.10 o 
  10   6   2      212.36      202.01     10.18 o 
  11   6   2      301.05      316.10     15.09 o 
  12   6   2       18.28       15.88      4.74 o 
  13   6   2       63.93       75.91      5.44 o 
  14   6   2      168.81      166.44     10.68 o 
  15   6   2       39.82       45.55      4.75 o 
  16   6   2       52.06       50.97      4.97 o 
  17   6   2       82.34       78.68      8.56 o 
  18   6   2       21.28       25.25      5.77 o 
  19   6   2       32.00       29.96      7.03 o 
  20   6   2      608.24      610.16     24.75 o 
  21   6   2        0.40       -2.44      4.31 o 
  22   6   2       47.49       52.34      8.34 o 
  23   6   2        4.75        2.79      5.27 o 
  24   6   2       62.43       62.98      9.94 o 
  25   6   2        1.64        7.49      4.99 o 
  26   6   2        0.99        4.41      6.01 o 
  27   6   2       45.92       61.82     12.73 o 
  28   6   2       27.62       28.60      9.27 o 
  29   6   2        5.36       14.70      7.08 o 
   1   7   2      249.36      246.06     16.86 o 
   2   7   2      309.82      285.08     16.45 o 
   3   7   2        6.39       29.17      7.19 o 
   4   7   2      389.19      407.83     15.87 o 
   5   7   2      154.79      126.59     15.28 o 
   6   7   2      219.57      457.03     60.37 o 
   7   7   2     1008.27     1035.93     34.25 o 
   8   7   2        1.83       -1.10      3.38 o 
   9   7   2       24.14       25.77      5.89 o 
  10   7   2       11.51       20.96      4.90 o 
  11   7   2       10.06        7.85      4.35 o 
  12   7   2      132.85      114.32      8.33 o 
  13   7   2        0.18       -2.40      3.87 o 
  14   7   2      330.14      287.09     13.43 o 
  15   7   2      472.21      469.70     18.59 o 
  16   7   2       79.74       79.42      7.42 o 
  17   7   2       22.09       15.76      5.07 o 
  18   7   2     1341.82     1260.55     43.72 o 
  19   7   2      430.72      466.66     21.51 o 
  20   7   2       19.65       14.14      6.06 o 
  21   7   2      748.62      744.55     34.98 o 
  22   7   2      305.98      277.06     16.70 o 
  23   7   2      435.08      428.86     22.26 o 
  24   7   2      158.70      162.08     11.84 o 
  25   7   2       89.35       97.83     11.91 o 
  26   7   2        0.71       12.73      7.56 o 
  27   7   2        5.62       18.55     10.26 o 
  28   7   2        5.99       23.60      9.41 o 
   0   8   2       85.99      112.62     23.52 o 
   1   8   2      167.71      139.05     12.00 o 
   2   8   2       59.94      153.14     27.73 o 
   3   8   2      521.73      516.52     21.17 o 
   4   8   2      290.99      418.09     44.75 o 
   5   8   2      113.97      130.32     14.17 o 
   6   8   2       59.40       68.67      7.85 o 
   7   8   2       35.75       36.56      6.85 o 
   8   8   2      131.01      144.25      9.98 o 
   9   8   2       61.32       75.61      7.21 o 
  10   8   2       69.54       59.58      9.17 o 
  11   8   2       53.20       49.66      7.01 o 
  12   8   2        5.33       -2.29      5.56 o 
  13   8   2       12.55        7.70      4.63 o 
  14   8   2       14.18       13.50      5.83 o 
  15   8   2       60.81       54.16      6.96 o 
  16   8   2       50.33       43.68      7.29 o 
  17   8   2       55.05       56.53      7.87 o 
  18   8   2      148.60      155.63      8.97 o 
  19   8   2        7.41        3.76      4.67 o 
  20   8   2       15.13       19.17      7.30 o 
  21   8   2       42.87       29.23      7.38 o 
  22   8   2       16.30        9.60      6.29 o 
  23   8   2       11.99       12.48      6.97 o 
  24   8   2       43.55       49.29      8.21 o 
  25   8   2        0.23       -7.41      7.41 o 
  26   8   2       22.47       34.21      8.02 o 
   1   9   2     2251.67     1931.08     65.82 o 
   2   9   2      197.15      743.09    143.30 o 
   3   9   2      231.35      343.49     18.94 o 
   4   9   2      306.45      321.23     34.55 o 
   5   9   2       65.32      103.59     19.75 o 
   6   9   2        6.14       12.96      6.50 o 
   7   9   2      107.82      125.32     10.44 o 
   8   9   2        9.76        9.35      5.79 o 
   9   9   2      173.67      200.26     12.88 o 
  10   9   2       57.45       43.61      7.37 o 
  11   9   2        1.07        2.10      5.50 o 
  12   9   2      127.84      119.12      9.26 o 
  13   9   2       10.64        3.43      5.61 o 
  14   9   2       19.58       20.18      7.72 o 
  15   9   2        4.62       -0.74      5.57 o 
  16   9   2      131.03      134.37     14.86 o 
  17   9   2       19.36       14.50      6.89 o 
  18   9   2       83.88       73.71      9.20 o 
  19   9   2       33.65       34.14      6.05 o 
  20   9   2        6.15        6.29      6.40 o 
  21   9   2       79.61       84.01     12.30 o 
  22   9   2       10.39        8.53      6.28 o 
  23   9   2       35.71       44.10     10.95 o 
  24   9   2       88.08       87.25     12.65 o 
  25   9   2        0.35        7.48      6.62 o 
   0  10   2      140.10      181.83     16.95 o 
   1  10   2       42.83       62.54      9.74 o 
   2  10   2       55.46       60.54      8.50 o 
   3  10   2        0.66        2.07      5.16 o 
   4  10   2       15.60       34.61     11.26 o 
   5  10   2      335.27      339.33     20.22 o 
   6  10   2      189.68      191.72     17.40 o 
   7  10   2        0.76       -2.81      5.45 o 
   8  10   2       31.50       31.07      7.46 o 
   9  10   2       27.80       31.48      7.42 o 
  10  10   2        7.57        0.63      5.45 o 
  11  10   2       39.39       30.23      6.76 o 
  12  10   2      187.73      199.41     14.31 o 
  13  10   2       20.03        9.81      8.73 o 
  14  10   2      439.71      426.75     25.18 o 
  15  10   2        1.24       -6.88      6.88 o 
  16  10   2      399.41      399.04     27.77 o 
  17  10   2      164.37      138.49     15.66 o 
  18  10   2      159.64      140.24     15.03 o 
  19  10   2        0.77       -7.22      7.47 o 
  20  10   2        4.65        9.21      5.85 o 
  21  10   2       69.41       70.16     11.14 o 
  22  10   2       47.80       50.49     13.76 o 
  23  10   2       16.08       17.42      7.87 o 
   1  11   2      150.68      162.17     15.29 o 
   2  11   2       65.83       90.31     12.36 o 
   3  11   2      106.51       96.85     10.25 o 
   4  11   2       10.25       16.23      8.27 o 
   5  11   2       86.45       92.65     12.24 o 
   6  11   2        0.16        8.68      6.88 o 
   7  11   2       64.13       74.69     10.86 o 
   8  11   2      183.60      219.31     17.42 o 
   9  11   2      226.35      229.24     16.57 o 
  10  11   2        1.46       -7.51      7.51 o 
  11  11   2      162.90      114.55     12.64 o 
  12  11   2       17.76        7.34      7.83 o 
  13  11   2       15.97       22.45      8.57 o 
  14  11   2        0.03       -7.12      7.28 o 
  15  11   2        0.85       12.51      8.15 o 
  16  11   2       82.61       79.27     14.94 o 
  17  11   2        8.30        7.39      7.84 o 
  18  11   2      161.48      183.95     17.03 o 
  19  11   2        5.68       20.54     10.66 o 
  20  11   2        3.77       11.87      9.53 o 
   0  12   2       38.91       43.77     12.25 o 
   1  12   2       25.51       30.32     10.05 o 
   2  12   2       11.51       18.81      8.79 o 
   3  12   2       60.99       69.31     10.71 o 
   4  12   2       58.40       71.13     11.35 o 
   5  12   2      126.88      120.10     14.94 o 
   6  12   2       77.50       55.61     10.73 o 
   7  12   2       32.13       31.94      9.39 o 
   8  12   2       30.14       28.66      8.16 o 
   9  12   2       42.73       25.27      9.51 o 
  10  12   2      100.28       87.39     12.80 o 
  11  12   2        1.61        0.14      6.05 o 
  12  12   2       37.87       29.49      9.25 o 
  13  12   2        1.04        4.41      9.66 o 
  14  12   2       42.17       47.00     11.43 o 
  15  12   2        9.67        9.62      8.26 o 
  16  12   2       63.32       53.06     11.78 o 
  17  12   2        6.35        3.37      8.63 o 
   1  13   2        8.85        6.14      7.10 o 
   2  13   2        8.78       15.03      7.67 o 
   3  13   2       35.22       42.22     12.79 o 
   4  13   2       10.06        9.69      7.50 o 
   5  13   2       18.48       14.31      7.59 o 
   6  13   2       24.86       32.48     10.07 o 
   7  13   2        0.43        4.76      7.28 o 
   8  13   2       18.39       25.71      9.10 o 
   9  13   2        5.53        5.39      8.00 o 
  10  13   2        3.87       10.45      7.98 o 
  11  13   2        0.80        5.41      8.00 o 
  12  13   2       17.90       23.02     10.58 o 
  13  13   2        3.84        3.92      8.64 o 
   0  14   2       82.72       63.26     16.95 o 
   1  14   2        5.02        4.51      8.38 o 
   2  14   2        0.23       -7.94      7.94 o 
   3  14   2        5.51        8.37      8.10 o 
   4  14   2        0.95       13.01      9.98 o 
   5  14   2        0.00       -0.07      7.87 o 
   6  14   2       43.61       46.31     11.83 o 
   7  14   2        9.77        3.47      6.82 o 
   1   1   3    10105.61    10731.03    392.53 o 
   2   1   3     5160.09     5669.86    152.60 o 
   3   1   3     6094.59     6534.02    174.24 o 
   4   1   3       17.93       20.69      2.29 o 
   5   1   3     1580.22     1629.58     36.59 o 
   6   1   3     3077.62     3273.41     78.60 o 
   7   1   3      239.52      202.36     12.94 o 
   8   1   3      477.50      527.57     21.89 o 
   9   1   3       35.43       30.22      2.26 o 
  10   1   3      120.85      121.37      4.75 o 
  11   1   3       16.39       31.24      2.05 o 
  12   1   3       16.63        3.67      1.79 o 
  13   1   3     1692.87     1637.09     45.38 o 
  14   1   3       45.26       53.12      4.10 o 
  15   1   3      250.78      175.20      7.54 o 
  16   1   3      353.06      370.87     24.86 o 
  17   1   3      601.33      629.90     17.79 o 
  18   1   3      361.90      324.51     16.79 o 
  19   1   3      618.00      464.60     48.77 o 
  20   1   3      194.88      174.28      9.21 o 
  21   1   3      215.66      210.05     12.53 o 
  22   1   3      353.94      309.82     15.18 o 
  23   1   3      314.26      278.85     16.90 o 
  24   1   3       33.68       23.43      4.64 o 
  25   1   3      116.47      132.74     10.72 o 
  26   1   3       98.95       95.30      9.85 o 
  27   1   3       12.54        6.26      4.84 o 
  28   1   3      119.37      100.34     15.50 o 
  29   1   3       22.53       24.13     10.12 o 
  30   1   3       12.75        5.50      6.83 o 
  31   1   3        4.84        4.21      7.81 o 
   0   2   3     1997.47     2162.60     61.78 o 
   1   2   3      186.36      191.72      7.29 o 
   2   2   3        6.51        4.01      2.11 o 
   3   2   3     2846.85     2890.53     66.96 o 
   4   2   3      664.88      622.30     17.38 o 
   5   2   3      345.39      352.31     10.20 o 
   6   2   3       60.96       40.83      3.52 o 
   7   2   3     1339.41     1461.81     35.71 o 
   8   2   3       35.90       32.25      4.75 o 
   9   2   3      115.68      157.93      7.45 o 
  10   2   3      681.08      731.42     25.16 o 
  11   2   3     2674.57     2844.05     91.01 o 
  12   2   3     2294.02     2441.76    111.09 o 
  13   2   3       33.00       37.07      6.58 o 
  14   2   3     1094.19      988.04     33.69 o 
  15   2   3       11.61       10.79      5.44 o 
  16   2   3     1815.91     1734.13     50.53 o 
  17   2   3      180.55      213.98     11.19 o 
  18   2   3      144.05      138.07     10.10 o 
  19   2   3      539.66      542.87     23.30 o 
  20   2   3       30.06       38.69      5.37 o 
  21   2   3      187.85      228.72     15.62 o 
  22   2   3       44.12       48.90      8.49 o 
  23   2   3      292.68      289.86     19.91 o 
  24   2   3       67.34       82.07     10.69 o 
  25   2   3      534.81      528.31     35.49 o 
  26   2   3       76.99       66.70     11.57 o 
  27   2   3       60.51       60.09     12.68 o 
  28   2   3        7.62        8.29      6.74 o 
  29   2   3       36.22       32.53      8.63 o 
  30   2   3       15.31        9.28      7.00 o 
   1   3   3      857.98     1032.69     28.67 o 
   2   3   3     4297.03     4357.86    105.47 o 
   3   3   3      211.93      170.51      7.84 o 
   4   3   3     1911.12     2215.09     50.12 o 
   5   3   3      122.85       89.41      4.40 o 
   6   3   3        8.31       16.70      4.14 o 
   7   3   3     2138.70     2249.48     65.48 o 
   8   3   3      668.03      531.04     25.65 o 
   9   3   3     3496.65     3623.11    112.14 o 
  10   3   3      189.91      327.41     69.67 o 
  11   3   3      572.79      432.50     21.85 o 
  12   3   3      332.10      261.30     14.75 o 
  13   3   3       53.00       37.43      6.28 o 
  14   3   3      548.06      619.06     38.59 o 
  15   3   3      135.46      157.58     15.33 o 
  16   3   3      227.54      210.88      6.58 o 
  17   3   3      272.10      216.07     12.51 o 
  18   3   3      340.11      326.71     21.32 o 
  19   3   3      207.51      219.25     11.42 o 
  20   3   3      162.43      155.94      8.15 o 
  21   3   3      414.49      362.96     23.86 o 
  22   3   3       58.38       70.11      7.55 o 
  23   3   3       68.19       87.14      9.13 o 
  24   3   3      164.78      178.93     26.54 o 
  25   3   3      112.79       99.20      8.60 o 
  26   3   3       18.92       19.30      4.66 o 
  27   3   3       62.78       67.11      7.54 o 
  28   3   3       51.68       48.55      6.82 o 
  29   3   3       35.61       17.53      6.24 o 
  30   3   3       17.62       20.47      6.91 o 
   0   4   3      170.24      233.80     25.92 o 
   1   4   3     1459.69     1436.02     33.37 o 
   2   4   3      388.47      367.58     17.95 o 
   3   4   3     9813.39     9970.36    355.10 o 
   4   4   3     3299.05     3673.43    123.40 o 
   5   4   3     1137.89     1425.88     58.25 o 
   6   4   3     2628.79     2707.32     87.82 o 
   7   4   3      481.56      769.31     78.74 o 
   8   4   3     4829.23     4797.89    170.39 o 
   9   4   3     1760.57     1771.38    140.34 o 
  10   4   3     2349.44     2201.84     62.40 o 
  11   4   3     1363.77     1315.72     53.86 o 
  12   4   3      430.20      398.26     21.73 o 
  13   4   3       59.53       66.88      8.13 o 
  14   4   3      820.15      809.71     48.41 o 
  15   4   3      151.77      151.60     12.51 o 
  16   4   3        9.59        8.39      4.36 o 
  17   4   3      818.60      824.40     21.11 o 
  18   4   3        1.00        3.38      3.20 o 
  19   4   3      616.29      606.70     22.95 o 
  20   4   3       38.96       34.91      5.36 o 
  21   4   3       47.21       52.60      5.34 o 
  22   4   3       23.26       25.76      5.95 o 
  23   4   3      282.94      307.54     19.23 o 
  24   4   3        1.39        5.60      5.51 o 
  25   4   3        0.34       -2.55      5.31 o 
  26   4   3       38.10       48.59      7.36 o 
  27   4   3       59.45       59.68      8.33 o 
  28   4   3       78.01       83.61     11.94 o 
  29   4   3       47.92       39.95     12.60 o 
   1   5   3        4.12       -5.04      5.04 o 
   2   5   3     2534.21     2633.21     70.81 o 
   3   5   3        2.55        7.83      5.21 o 
   4   5   3      350.41      278.15     13.43 o 
   5   5   3      138.57      204.07     16.75 o 
   6   5   3        0.03       -3.40      4.31 o 
   7   5   3      426.91      373.55     13.66 o 
   8   5   3      183.53      215.25     23.02 o 
   9   5   3      522.18      509.98     23.67 o 
  10   5   3      308.18      291.68     10.73 o 
  11   5   3      437.00      462.12     16.50 o 
  12   5   3        8.88        6.72      2.41 o 
  13   5   3       54.89       41.23      2.65 o 
  14   5   3      577.13      457.07     15.74 o 
  15   5   3       93.95       95.12      5.20 o 
  16   5   3      492.80      459.00     13.11 o 
  17   5   3        4.17        0.32      3.32 o 
  18   5   3     1119.16     1009.57     37.73 o 
  19   5   3       59.81       70.01      6.78 o 
  20   5   3        2.50       -1.81      3.83 o 
  21   5   3      273.11      310.90     15.78 o 
  22   5   3      280.93      302.01     15.90 o 
  23   5   3       58.02       60.13      8.28 o 
  24   5   3      163.98      168.13     12.47 o 
  25   5   3       21.34       27.05      5.64 o 
  26   5   3       10.01        9.14      6.15 o 
  27   5   3        4.66        5.60      5.14 o 
  28   5   3       24.19       14.47     12.15 o 
  29   5   3       91.87      121.07     19.28 o 
   0   6   3      691.05      698.45     28.05 o 
   1   6   3      179.01      478.84     38.81 o 
   2   6   3      722.56      720.25     42.12 o 
   3   6   3      918.75      993.53     48.40 o 
   4   6   3      187.03      358.78     31.40 o 
   5   6   3      631.45      721.39     21.60 o 
   6   6   3      648.33      614.58     38.73 o 
   7   6   3      237.95      347.74     37.53 o 
   8   6   3      827.14      671.14     19.46 o 
   9   6   3      101.77      177.75     27.54 o 
  10   6   3      588.87      558.33     20.55 o 
  11   6   3      104.11      101.92      7.20 o 
  12   6   3      348.85      298.54     14.24 o 
  13   6   3       70.26       63.31      4.41 o 
  14   6   3       63.10       64.47      3.98 o 
  15   6   3      212.50      196.83      7.55 o 
  16   6   3       86.81       86.91      6.69 o 
  17   6   3      627.94      597.20     21.07 o 
  18   6   3     1210.06     1250.25     47.22 o 
  19   6   3       59.22       68.68      7.09 o 
  20   6   3      296.37      258.12     13.40 o 
  21   6   3        1.16        0.09      4.25 o 
  22   6   3      418.45      458.07     21.24 o 
  23   6   3      207.84      212.03     14.12 o 
  24   6   3      195.83      221.81     16.31 o 
  25   6   3       98.48       82.42     11.38 o 
  26   6   3       69.02       60.55     13.44 o 
  27   6   3      118.13      125.83     22.71 o 
  28   6   3       30.15       44.84     13.50 o 
   1   7   3       71.42       75.62     10.73 o 
   2   7   3     1125.27     1088.62     36.77 o 
   3   7   3       20.40       90.51     22.86 o 
   4   7   3      180.81      264.00     15.56 o 
   5   7   3      379.77      399.84     18.58 o 
   6   7   3      287.67      419.47     27.94 o 
   7   7   3      662.10      667.67     23.87 o 
   8   7   3       34.24       79.03     14.25 o 
   9   7   3      427.07      396.25     20.31 o 
  10   7   3      440.77      427.32     16.39 o 
  11   7   3      239.54      253.17     16.10 o 
  12   7   3      498.59      475.75     16.61 o 
  13   7   3       18.30       20.05      5.40 o 
  14   7   3      253.01      247.24     13.47 o 
  15   7   3      286.08      271.50     13.11 o 
  16   7   3        0.38       -1.28      2.81 o 
  17   7   3        4.02        5.25      4.30 o 
  18   7   3      133.39      157.61     10.66 o 
  19   7   3        1.30       -3.94      4.65 o 
  20   7   3      224.56      243.07     11.67 o 
  21   7   3       33.50       31.07      6.82 o 
  22   7   3        5.88       11.03      3.96 o 
  23   7   3       49.07       50.37      7.97 o 
  24   7   3        1.64       -1.50      5.05 o 
  25   7   3       21.01       42.30     13.54 o 
  26   7   3       21.24       36.86     15.23 o 
  27   7   3        5.47       16.62     12.62 o 
   0   8   3     2567.10     2130.61    108.11 o 
   1   8   3        0.07      755.25     45.33 o 
   2   8   3     1788.22     1724.92     54.50 o 
   3   8   3        4.54       69.35     24.82 o 
   4   8   3      324.10      403.90     38.27 o 
   5   8   3      443.02      523.56     20.66 o 
   6   8   3      132.42      364.06     44.96 o 
   7   8   3      985.78      937.55     34.14 o 
   8   8   3       70.03      179.08     42.29 o 
   9   8   3       10.48        9.85      6.18 o 
  10   8   3       64.13       44.14      6.79 o 
  11   8   3      136.00      134.15      8.95 o 
  12   8   3       46.30       44.81      6.47 o 
  13   8   3      153.37      158.66     11.71 o 
  14   8   3       22.50       16.01      5.46 o 
  15   8   3       21.30       16.97      4.70 o 
  16   8   3      162.50      181.01     11.74 o 
  17   8   3      207.95      211.13     10.93 o 
  18   8   3      127.18      133.55      8.30 o 
  19   8   3      236.88      224.04     11.95 o 
  20   8   3      293.95      314.07     17.99 o 
  21   8   3       45.27       30.81      7.28 o 
  22   8   3       80.77       78.19      9.33 o 
  23   8   3        2.42        0.89      4.09 o 
  24   8   3       16.09       37.48     16.84 o 
  25   8   3        0.21       -5.62     10.30 o 
   1   9   3      636.97      643.14     29.21 o 
   2   9   3      138.05      427.30     30.21 o 
   3   9   3      567.52      504.73     22.01 o 
   4   9   3       73.12      205.61     46.80 o 
   5   9   3       22.01      172.52     45.31 o 
   6   9   3      835.42      808.28     40.54 o 
   7   9   3        4.69        8.47      5.78 o 
   8   9   3        3.31       -6.17      6.17 o 
   9   9   3      404.91      470.80     25.20 o 
  10   9   3       19.41        8.02      6.00 o 
  11   9   3      110.00       99.72     10.73 o 
  12   9   3       26.60        6.65      6.28 o 
  13   9   3      123.75      102.32     10.80 o 
  14   9   3      130.90      149.32     15.19 o 
  15   9   3       99.63       94.22     12.01 o 
  16   9   3       35.54       52.07      7.99 o 
  17   9   3      170.37      166.53     12.83 o 
  18   9   3      232.75      231.34     14.97 o 
  19   9   3       70.83       58.03      7.23 o 
  20   9   3       35.48       26.98      7.78 o 
  21   9   3       38.46       43.97      8.20 o 
  22   9   3        0.89        5.67     10.81 o 
  23   9   3        1.57       -4.58      8.90 o 
   0  10   3      185.52      234.70     21.10 o 
   1  10   3      125.74      147.25     20.42 o 
   2  10   3       91.93      150.62     13.29 o 
   3  10   3      204.92      208.57     20.79 o 
   4  10   3       95.20      150.30     16.67 o 
   5  10   3       29.83       37.29      7.74 o 
   6  10   3       97.85       97.79     10.81 o 
   7  10   3        8.77       12.77      6.18 o 
   8  10   3        0.78        3.76      5.81 o 
   9  10   3       14.13       18.75      7.28 o 
  10  10   3       34.38       21.64      6.32 o 
  11  10   3        8.79        8.51      5.34 o 
  12  10   3        6.38        5.40      5.29 o 
  13  10   3        1.85        8.61      6.32 o 
  14  10   3       13.45        9.14      6.13 o 
  15  10   3       18.69       21.56      7.69 o 
  16  10   3        0.03        6.29      7.36 o 
  17  10   3       24.56       15.46      8.53 o 
  18  10   3       26.36       41.61      7.63 o 
  19  10   3        0.86       -1.59      6.27 o 
  20  10   3       11.35       21.30      8.66 o 
  21  10   3       24.20       36.99     13.75 o 
   1  11   3       73.91      135.20     14.34 o 
   2  11   3      267.47      244.64     18.61 o 
   3  11   3       15.53       52.91     10.97 o 
   4  11   3      246.25      231.48     20.56 o 
   5  11   3        3.87       18.00      8.67 o 
   6  11   3       85.67       61.14      9.89 o 
   7  11   3      152.31      171.81     15.51 o 
   8  11   3      175.06      193.40     23.30 o 
   9  11   3      309.01      302.16     20.99 o 
  10  11   3       37.42       27.48      7.70 o 
  11  11   3      249.69      245.47     16.57 o 
  12  11   3       85.85       49.70      9.82 o 
  13  11   3      319.31      329.42     24.40 o 
  14  11   3        0.46        6.17      7.20 o 
  15  11   3       97.05       83.44     12.28 o 
  16  11   3      119.37       95.21     12.59 o 
  17  11   3      156.77      164.86     20.62 o 
  18  11   3      309.82      318.35     24.87 o 
  19  11   3      126.47       88.69     14.78 o 
   0  12   3      734.20      744.16     63.83 o 
   1  12   3       25.65      292.37     55.94 o 
   2  12   3      289.43      384.72     27.25 o 
   3  12   3      270.99      330.74     27.70 o 
   4  12   3       44.93       61.82     11.67 o 
   5  12   3      214.80      191.04     17.33 o 
   6  12   3       51.50       36.57     10.32 o 
   7  12   3       16.55        7.18      7.21 o 
   8  12   3        4.23        7.08      5.96 o 
   9  12   3        0.03        7.99      6.94 o 
  10  12   3       10.21       21.09      8.18 o 
  11  12   3        3.15        9.34      6.89 o 
  12  12   3        2.24       12.39      7.98 o 
  13  12   3        6.09        3.63      6.90 o 
  14  12   3       15.77       19.37      9.57 o 
  15  12   3       19.63       14.19     10.39 o 
   1  13   3       21.43       21.77     10.12 o 
   2  13   3        3.04        7.29      7.95 o 
   3  13   3      105.97       99.14     14.96 o 
   4  13   3       94.69       95.48     14.49 o 
   5  13   3      218.70      202.17     18.77 o 
   6  13   3        7.15       12.15      9.07 o 
   7  13   3      266.50      264.37     28.32 o 
   8  13   3       26.65        9.59      7.81 o 
   9  13   3       68.48       72.89     11.12 o 
  10  13   3       73.46       69.70     13.71 o 
  11  13   3       27.92       16.36      8.82 o 
   0   0   4     6450.95     6791.17    358.12 o 
   1   0   4      999.08     1150.73     30.39 o 
   2   0   4     2336.11     2614.43     80.64 o 
   3   0   4     5937.75     6292.35    304.84 o 
   4   0   4    14698.65    16267.71   1171.99 o 
   5   0   4     1946.88     2445.08    107.87 o 
   6   0   4     5425.72     5810.71    253.33 o 
   7   0   4        0.71        0.75      3.95 o 
   8   0   4       87.51       74.10      6.50 o 
   9   0   4      128.08      138.85      8.96 o 
  10   0   4     1192.53     1253.57     51.51 o 
  11   0   4      160.58      128.71      9.09 o 
  12   0   4      541.94      596.08     25.55 o 
  13   0   4      121.09      109.32      7.32 o 
  14   0   4      263.52      234.56     17.69 o 
  15   0   4      971.09      775.58     67.90 o 
  16   0   4      350.01      343.05     21.12 o 
  17   0   4      683.26      641.73     32.72 o 
  18   0   4      437.25      467.37     19.89 o 
  19   0   4      389.04      344.43     27.08 o 
  20   0   4      984.87      917.16     43.53 o 
  21   0   4        6.08       -2.52      6.80 o 
  22   0   4      157.30      179.53     16.40 o 
  23   0   4       15.09       27.88      9.34 o 
  24   0   4      467.21      400.24     19.36 o 
  25   0   4      637.93      612.02     31.99 o 
  26   0   4      144.63      110.05     16.90 o 
  27   0   4        0.02       10.20      9.06 o 
  28   0   4       23.92       19.39     13.84 o 
  29   0   4      176.81      164.81     29.80 o 
   1   1   4       33.94       45.52      3.97 o 
   2   1   4     1298.84     1408.16     31.69 o 
   3   1   4      102.60      107.11      5.31 o 
   4   1   4     1117.56     1212.74     23.05 o 
   5   1   4       29.07       29.91      3.31 o 
   6   1   4        9.47       10.05      2.58 o 
   7   1   4      597.83      571.74     21.43 o 
   8   1   4       92.36       94.87      5.41 o 
   9   1   4     1268.41     1327.47     61.34 o 
  10   1   4      275.06      282.98     16.01 o 
  11   1   4      131.87      127.64     10.62 o 
  12   1   4      410.20      413.52     15.23 o 
  13   1   4        6.51        3.06      3.69 o 
  14   1   4       11.38       16.14      5.02 o 
  15   1   4        5.13        7.84      4.83 o 
  16   1   4        0.14       -0.77      2.42 o 
  17   1   4      652.18      649.28     19.66 o 
  18   1   4       13.80       30.84      4.28 o 
  19   1   4      211.19      198.39     15.10 o 
  20   1   4       46.40       31.33      5.25 o 
  21   1   4       86.56       88.47      6.48 o 
  22   1   4      132.93       92.76      5.77 o 
  23   1   4      131.87      153.54      9.82 o 
  24   1   4       20.75       21.63      5.41 o 
  25   1   4       13.39       22.02      4.85 o 
  26   1   4        4.08        0.81      4.66 o 
  27   1   4        2.20        2.58      4.81 o 
  28   1   4        4.14        3.26      7.31 o 
  29   1   4        0.47       14.60     13.59 o 
   0   2   4      208.36      152.98     14.04 o 
   1   2   4      748.88      834.47     25.11 o 
   2   2   4     4251.45     4455.67    121.65 o 
   3   2   4        2.10        4.31      2.64 o 
   4   2   4       33.25       55.06      5.77 o 
   5   2   4        5.60        5.04      2.42 o 
   6   2   4      912.96      813.15     18.11 o 
   7   2   4     1280.90     1401.16     35.16 o 
   8   2   4      863.87      958.79     39.51 o 
   9   2   4      599.22      606.23     39.47 o 
  10   2   4      865.05      917.83     37.78 o 
  11   2   4        5.30       -5.81      5.81 o 
  12   2   4     1142.93     1076.59     44.02 o 
  13   2   4       32.62       30.80      5.14 o 
  14   2   4      377.17      359.91     19.92 o 
  15   2   4      402.02      381.69     16.96 o 
  16   2   4     1238.75     1188.04     48.30 o 
  17   2   4       66.44       60.84      9.98 o 
  18   2   4      257.55      240.01     14.45 o 
  19   2   4       83.36       62.73      8.89 o 
  20   2   4      141.13      153.91     17.26 o 
  21   2   4       66.50       46.87      6.43 o 
  22   2   4      196.00      185.45     14.86 o 
  23   2   4        0.71        0.67      2.97 o 
  24   2   4       69.73       53.60      5.36 o 
  25   2   4        0.72       -1.64      5.60 o 
  26   2   4      230.20      226.52     19.54 o 
  27   2   4       37.47       38.12     10.86 o 
  28   2   4       26.12       47.97     17.00 o 
  29   2   4        0.56        4.97      8.56 o 
   1   3   4       33.90       25.36      3.35 o 
   2   3   4      594.42      623.13     22.46 o 
   3   3   4     3318.17     3490.11     93.05 o 
   4   3   4      358.73      330.82     19.62 o 
   5   3   4     1122.65     1129.77     37.48 o 
   6   3   4        1.28       -1.19      1.62 o 
   7   3   4     2136.02     2092.23     71.24 o 
   8   3   4       60.89       59.83      5.15 o 
   9   3   4      757.32      798.31     29.18 o 
  10   3   4       57.03       50.32      7.14 o 
  11   3   4     1172.04     1184.78     46.07 o 
  12   3   4       84.95       97.49      8.71 o 
  13   3   4      144.88      150.60     10.44 o 
  14   3   4      209.76      186.75     12.77 o 
  15   3   4      711.91      723.08     35.63 o 
  16   3   4       18.67        9.59      7.31 o 
  17   3   4      295.87      329.61     18.54 o 
  18   3   4       11.53        2.24      4.98 o 
  19   3   4        3.64        6.07      7.14 o 
  20   3   4        4.94        5.18      7.17 o 
  21   3   4        0.38       -4.48      6.32 o 
  22   3   4       45.00       23.84      8.95 o 
  23   3   4       11.50       12.46      8.54 o 
  24   3   4        1.22       -0.61      9.95 o 
  25   3   4        0.03        4.66      8.64 o 
  26   3   4       18.05       16.92     16.77 o 
  27   3   4       27.22       23.76      9.12 o 
  28   3   4       18.34       28.18     11.45 o 
   0   4   4      103.77       81.55      7.72 o 
   1   4   4       25.58       40.99      4.50 o 
   2   4   4       63.17       88.22      8.62 o 
   3   4   4      403.84      340.34     12.71 o 
   4   4   4       42.52       51.18      9.99 o 
   5   4   4      940.50      849.92     20.46 o 
   6   4   4     1246.46     1183.99     58.21 o 
   7   4   4      257.50      233.61     15.87 o 
   8   4   4      114.80      148.48     10.10 o 
   9   4   4      134.30      138.69      6.70 o 
  10   4   4       25.35        7.06      4.37 o 
  11   4   4       17.59       19.71      6.92 o 
  12   4   4      646.76      710.42     33.05 o 
  13   4   4       86.31       58.28      9.06 o 
  14   4   4     1474.38     1412.66     53.98 o 
  15   4   4      296.37      312.48     18.60 o 
  16   4   4       31.09       25.99      7.94 o 
  17   4   4      407.02      431.94     23.00 o 
  18   4   4        0.11       -2.57      5.32 o 
  19   4   4       37.11       44.70     11.16 o 
  20   4   4      152.91      153.09     19.53 o 
  21   4   4       27.73       21.06      9.65 o 
  22   4   4       27.81       27.88     10.37 o 
  23   4   4        6.35        5.40      8.56 o 
  24   4   4       23.39       22.13     10.63 o 
  25   4   4       78.27      101.61     17.78 o 
  26   4   4      150.91      135.15     23.86 o 
  27   4   4       36.18       39.21     15.60 o 
  28   4   4       19.85       12.18     12.56 o 
   1   5   4     1907.89     1742.67     46.29 o 
   2   5   4       10.85        6.12      7.70 o 
   3   5   4      817.24      801.20     25.79 o 
   4   5   4       67.55      177.50     55.45 o 
   5   5   4     2323.06     2206.60     62.26 o 
   6   5   4      986.13     1087.81     65.23 o 
   7   5   4      402.35      429.02     29.33 o 
   8   5   4       46.55       51.10      5.99 o 
   9   5   4      598.92      490.70     21.98 o 
  10   5   4        3.35        0.34      3.88 o 
  11   5   4     1289.40     1335.63     50.04 o 
  12   5   4        2.83       -7.75      7.75 o 
  13   5   4      983.15      942.18     46.10 o 
  14   5   4      260.66      209.70     17.74 o 
  15   5   4     1597.92     1708.46     64.61 o 
  16   5   4       59.91       50.99      8.99 o 
  17   5   4       39.67       46.78      9.33 o 
  18   5   4       15.34       22.27      8.05 o 
  19   5   4      184.16      235.16     22.55 o 
  20   5   4        0.32       -3.01      8.38 o 
  21   5   4       34.60       19.87     10.07 o 
  22   5   4      141.56      157.11     26.77 o 
  23   5   4       22.74       27.33     10.26 o 
  24   5   4       85.78       71.81     15.60 o 
  25   5   4       98.87      102.31     17.78 o 
  26   5   4       17.87       26.25     13.42 o 
  27   5   4      158.35      228.50     27.25 o 
   0   6   4      108.18       93.27     10.97 o 
   1   6   4       32.65       20.03      5.58 o 
   2   6   4      457.18      464.13     17.40 o 
   3   6   4        0.12        7.64      4.31 o 
   4   6   4      129.44      122.79      7.91 o 
   5   6   4        5.72       15.61      4.28 o 
   6   6   4       75.38       67.14      6.26 o 
   7   6   4        2.84       -0.03      3.24 o 
   8   6   4       40.37       57.39      8.62 o 
   9   6   4      184.89      182.47      9.50 o 
  10   6   4        6.72        5.96      6.32 o 
  11   6   4        7.84        6.18      3.76 o 
  12   6   4        1.78        2.19      3.59 o 
  13   6   4       28.77       26.03      9.98 o 
  14   6   4      111.82      123.66     13.87 o 
  15   6   4      102.09      109.93     12.23 o 
  16   6   4      118.17      119.83     13.20 o 
  17   6   4       38.22       39.90     10.64 o 
  18   6   4       31.96       39.13     11.53 o 
  19   6   4        0.21       -4.93      8.37 o 
  20   6   4       20.54       18.62      8.64 o 
  21   6   4       29.56       22.61     11.86 o 
  22   6   4        6.09        1.02      9.03 o 
  23   6   4       15.46       -2.42     10.99 o 
  24   6   4       12.80        6.33     11.14 o 
  25   6   4        3.23        0.81      8.73 o 
  26   6   4       45.96       33.28     11.58 o 
   1   7   4      340.96      453.22     35.81 o 
   2   7   4      419.10      616.15     24.54 o 
   3   7   4      426.56      514.32     22.88 o 
   4   7   4      368.46      525.45     23.29 o 
   5   7   4      894.10      879.66     35.22 o 
   6   7   4      109.92      549.92     55.67 o 
   7   7   4     1510.95     1382.48     43.47 o 
   8   7   4      174.17      312.40     57.77 o 
   9   7   4        0.09       -3.25      4.00 o 
  10   7   4       70.60       59.88      7.11 o 
  11   7   4       13.01       18.12      4.04 o 
  12   7   4        0.71       -1.98      4.94 o 
  13   7   4      261.32      293.55     15.47 o 
  14   7   4       81.33       75.42      7.56 o 
  15   7   4      297.49      284.06     19.72 o 
  16   7   4      309.32      310.75     24.49 o 
  17   7   4      436.57      416.06     30.66 o 
  18   7   4      685.30      624.85     40.94 o 
  19   7   4      254.24      263.20     26.58 o 
  20   7   4        0.01       -9.79      9.79 o 
  21   7   4      235.09      266.02     30.22 o 
  22   7   4       64.47       50.95     14.75 o 
  23   7   4      222.07      250.85     27.02 o 
  24   7   4       67.79       49.73     15.97 o 
  25   7   4      241.17      252.47     28.56 o 
   0   8   4      285.79      250.99     19.57 o 
   1   8   4       11.50      154.46     26.19 o 
   2   8   4      410.69      439.55     19.84 o 
   3   8   4      217.90      399.50     20.94 o 
   4   8   4      468.44      519.11     24.78 o 
   5   8   4       83.64      395.60     35.52 o 
   6   8   4     1207.71     1210.90     48.94 o 
   7   8   4        0.00       -4.12      5.58 o 
   8   8   4       98.73       88.46      7.85 o 
   9   8   4       20.22       19.11      4.88 o 
  10   8   4       16.58       18.90      4.47 o 
  11   8   4       12.57        7.07      4.84 o 
  12   8   4      146.76      156.43      9.14 o 
  13   8   4       35.99       31.87      4.26 o 
  14   8   4      140.37      156.54      6.48 o 
  15   8   4        8.67        9.47      5.47 o 
  16   8   4        5.13        3.13      6.20 o 
  17   8   4       81.03       81.56     12.79 o 
  18   8   4        7.27        5.35      8.34 o 
  19   8   4        0.85        1.55      8.52 o 
  20   8   4        3.06        3.06      9.44 o 
  21   8   4        3.52        9.91     10.54 o 
  22   8   4        0.00       -0.70      8.68 o 
  23   8   4       10.08        4.90      9.01 o 
   1   9   4      288.76      337.56     19.08 o 
   2   9   4      270.35      553.78     42.24 o 
   3   9   4      778.50      962.04     37.60 o 
   4   9   4      731.48      942.69     41.43 o 
   5   9   4      437.56      563.65     51.91 o 
   6   9   4        7.58       33.70     12.97 o 
   7   9   4       84.02       85.10      9.38 o 
   8   9   4       73.41       73.18      8.74 o 
   9   9   4       10.03       10.21      5.26 o 
  10   9   4       36.35       24.71      5.37 o 
  11   9   4        8.91        5.06      3.88 o 
  12   9   4       10.05        7.55      5.11 o 
  13   9   4        3.79        6.23      4.53 o 
  14   9   4        0.15        4.38      5.04 o 
  15   9   4       28.37       22.24      4.80 o 
  16   9   4       47.87       46.82      4.77 o 
  17   9   4       25.38       19.18      4.62 o 
  18   9   4      170.12      151.02     21.34 o 
  19   9   4       25.76       25.92     12.98 o 
  20   9   4        5.03       10.25     10.54 o 
  21   9   4       74.41       81.76     19.88 o 
   0  10   4       12.43        5.45      8.73 o 
   1  10   4        5.13       12.31      6.35 o 
   2  10   4        7.28       11.63      6.61 o 
   3  10   4        6.71       25.72      8.22 o 
   4  10   4      273.64      273.76     19.80 o 
   5  10   4        8.24       45.84     11.37 o 
   6  10   4      620.48      638.46     29.62 o 
   7  10   4      178.63      318.93     33.22 o 
   8  10   4      239.38      281.14     19.33 o 
   9  10   4        0.00       -4.70      6.78 o 
  10  10   4      120.31      140.40     11.73 o 
  11  10   4        5.24        0.49      4.89 o 
  12  10   4      120.80      124.01     12.80 o 
  13  10   4       15.98       15.18      6.55 o 
  14  10   4      273.72      321.03     22.75 o 
  15  10   4        2.56       -0.09      5.24 o 
  16  10   4      234.19      233.72     21.19 o 
  17  10   4       21.21       19.14     14.25 o 
  18  10   4       33.94       37.34     18.89 o 
  19  10   4        0.24       11.19     12.59 o 
   1  11   4        1.99       -0.16      5.98 o 
   2  11   4       67.91       56.47      9.60 o 
   3  11   4        8.66       17.38      8.22 o 
   4  11   4       63.46       65.66     11.63 o 
   5  11   4       65.16       79.78     10.09 o 
   6  11   4       57.49       77.26     10.14 o 
   7  11   4       98.05       96.85     12.71 o 
   8  11   4       18.00        9.41      8.45 o 
   9  11   4       41.69       36.80      9.90 o 
  10  11   4       25.26       30.71      9.14 o 
  11  11   4       70.16       78.50     10.58 o 
  12  11   4        1.02       10.17      5.80 o 
  13  11   4       32.60       26.84      7.33 o 
  14  11   4       23.52       20.00      7.51 o 
  15  11   4        7.01       17.57      9.50 o 
  16  11   4       29.38       29.17     15.66 o 
   0  12   4       66.99       64.49     15.54 o 
   1  12   4        5.38       20.42      9.24 o 
   2  12   4      139.94      162.16     15.94 o 
   3  12   4        6.08       25.15     10.12 o 
   4  12   4      186.48      171.22     17.82 o 
   5  12   4        1.39        5.35      6.73 o 
   6  12   4      107.26      104.15     14.02 o 
   7  12   4        7.61        9.00      7.52 o 
   8  12   4       71.37       80.93     12.27 o 
   9  12   4        1.43        3.28      6.91 o 
  10  12   4      102.81       87.48     16.38 o 
  11  12   4        6.86        5.28      7.42 o 
  12  12   4       73.44       58.41      8.51 o 
   1  13   4       49.27       45.71     11.21 o 
   2  13   4       19.06       40.38     10.45 o 
   3  13   4       83.79       75.10     12.73 o 
   4  13   4        1.31        4.21      8.42 o 
   5  13   4       70.36       48.25     11.20 o 
   1   1   5     1761.14     2016.38     46.38 o 
   2   1   5      397.69      442.33     12.73 o 
   3   1   5      181.52      160.39      8.82 o 
   4   1   5      136.97      162.95      8.79 o 
   5   1   5        1.16        7.29      3.14 o 
   6   1   5        3.01        8.12      2.91 o 
   7   1   5       47.70       43.02      3.43 o 
   8   1   5        6.35        8.55      2.75 o 
   9   1   5       34.49       37.31      3.38 o 
  10   1   5       33.00       24.73      3.45 o 
  11   1   5       22.82       24.27      4.74 o 
  12   1   5        1.10       -0.17      3.28 o 
  13   1   5      330.98      287.88     18.54 o 
  14   1   5      299.02      270.50     13.15 o 
  15   1   5       18.55       17.06      4.28 o 
  16   1   5      668.55      687.85     25.37 o 
  17   1   5       55.63       58.21      5.48 o 
  18   1   5      153.58      160.29      9.16 o 
  19   1   5      128.82      138.53     10.77 o 
  20   1   5       84.63       72.71      8.67 o 
  21   1   5      315.33      341.41     17.76 o 
  22   1   5       24.15       22.94      8.16 o 
  23   1   5        0.47        3.92     11.67 o 
  24   1   5        0.76        4.51      6.85 o 
  25   1   5       40.93       44.57      8.47 o 
  26   1   5       32.85       37.98     11.87 o 
  27   1   5       42.83       35.88     19.07 o 
   0   2   5      594.22      546.28     38.47 o 
   1   2   5      280.94      272.99     12.86 o 
   2   2   5       17.68       26.02      4.20 o 
   3   2   5      153.87      142.32      7.99 o 
   4   2   5      514.84      527.35     33.50 o 
   5   2   5        1.51       -0.17      2.69 o 
   6   2   5       69.27       61.57      4.82 o 
   7   2   5        0.78        0.78      2.79 o 
   8   2   5       25.86       22.08      4.18 o 
   9   2   5      148.45      206.97     10.37 o 
  10   2   5       45.82       32.18      5.64 o 
  11   2   5        7.94       15.73      5.93 o 
  12   2   5      166.29      165.01     12.55 o 
  13   2   5      312.17      335.27     17.49 o 
  14   2   5     1310.02     1221.57     45.43 o 
  15   2   5      381.79      384.31     19.29 o 
  16   2   5       26.49       26.84      6.37 o 
  17   2   5      126.57      133.02     10.75 o 
  18   2   5      140.40      137.42     10.60 o 
  19   2   5        5.63        4.27      4.13 o 
  20   2   5        3.24        5.85      5.22 o 
  21   2   5      175.66      167.30     12.85 o 
  22   2   5        1.83       11.07      5.73 o 
  23   2   5        0.00       -3.62      5.08 o 
  24   2   5        4.48        4.27      5.13 o 
  25   2   5        4.17        9.34      8.89 o 
  26   2   5      102.70       88.48     13.04 o 
  27   2   5       51.31       39.50     10.53 o 
   1   3   5      258.32      246.52     13.20 o 
   2   3   5       66.39       84.28      6.27 o 
   3   3   5      329.68      318.09     21.70 o 
   4   3   5      496.72      460.30     20.33 o 
   5   3   5       18.41       19.95      3.12 o 
   6   3   5       24.52       27.99      2.95 o 
   7   3   5      400.70      372.32     15.68 o 
   8   3   5       93.48      103.61      6.90 o 
   9   3   5      973.23     1029.30     39.49 o 
  10   3   5      293.61      353.64     26.51 o 
  11   3   5      165.85      155.08     13.50 o 
  12   3   5        4.53       -1.61      5.06 o 
  13   3   5        6.22        8.38      5.90 o 
  14   3   5      171.84      180.56     13.51 o 
  15   3   5       52.64       51.21      6.92 o 
  16   3   5      113.08      114.19     11.05 o 
  17   3   5      207.56      240.57     16.77 o 
  18   3   5        6.01        9.01      6.90 o 
  19   3   5       82.92       67.22      9.93 o 
  20   3   5       10.09       12.71      5.79 o 
  21   3   5       75.63       74.81      9.29 o 
  22   3   5       46.87       46.71      7.23 o 
  23   3   5      252.29      238.90     20.41 o 
  24   3   5      112.38      139.86     16.89 o 
  25   3   5       35.63       39.68      9.45 o 
  26   3   5        6.80        6.59      8.56 o 
   0   4   5      415.77      397.51     19.28 o 
   1   4   5      200.47      180.09     10.35 o 
   2   4   5        6.04       10.14      4.03 o 
   3   4   5       67.79       58.74      6.20 o 
   4   4   5       96.85      152.22     18.07 o 
   5   4   5      730.45      634.18     21.98 o 
   6   4   5      262.72      270.84     18.05 o 
   7   4   5       79.82       93.78      6.43 o 
   8   4   5      500.95      479.50     21.60 o 
   9   4   5       29.01       25.83      4.56 o 
  10   4   5      258.63      262.31     21.29 o 
  11   4   5        0.08       -2.69      4.90 o 
  12   4   5     1009.36     1016.75     41.48 o 
  13   4   5       88.31       68.46      9.46 o 
  14   4   5      189.00      210.67     15.54 o 
  15   4   5        4.32        8.31      6.45 o 
  16   4   5      100.62      105.60     10.51 o 
  17   4   5      188.15      181.72     17.43 o 
  18   4   5        3.21       -2.29      6.72 o 
  19   4   5        0.22        4.32      6.48 o 
  20   4   5      164.19      151.05     14.55 o 
  21   4   5       72.17       80.22     10.19 o 
  22   4   5       68.05       71.74     10.18 o 
  23   4   5      143.68      177.07     17.15 o 
  24   4   5        1.02        2.18      7.70 o 
  25   4   5      392.43      453.18     27.29 o 
  26   4   5        2.68        0.64      7.04 o 
   1   5   5        3.57        6.29      5.07 o 
   2   5   5      566.14      563.41     19.57 o 
   3   5   5      361.01      480.80     26.84 o 
   4   5   5      766.63      757.97     26.04 o 
   5   5   5       46.87      169.25     34.85 o 
   6   5   5       25.22       31.72      5.14 o 
   7   5   5       91.21       72.34     10.32 o 
   8   5   5      169.33      173.12     17.41 o 
   9   5   5      491.80      463.92     18.59 o 
  10   5   5      109.73      117.08      9.19 o 
  11   5   5      275.63      251.87     19.45 o 
  12   5   5       16.70        7.03      7.17 o 
  13   5   5       29.26       27.19      8.02 o 
  14   5   5        7.54        6.73      6.99 o 
  15   5   5        0.03        9.57      7.37 o 
  16   5   5      189.83      214.33     18.00 o 
  17   5   5      102.95       83.20     11.16 o 
  18   5   5      233.63      221.90     18.34 o 
  19   5   5       49.77       44.77     10.03 o 
  20   5   5        0.28       10.52      7.55 o 
  21   5   5        5.21        1.65      7.36 o 
  22   5   5      141.52      127.27     18.23 o 
  23   5   5        8.59        6.35      7.96 o 
  24   5   5       73.94       67.25     14.95 o 
  25   5   5      122.49      136.61     19.72 o 
   0   6   5        0.09        5.54      5.03 o 
   1   6   5       11.79        7.78      4.72 o 
   2   6   5        3.16       11.94      4.81 o 
   3   6   5      117.88      128.51      9.47 o 
   4   6   5      183.95      170.11      9.28 o 
   5   6   5        6.50       15.12      5.12 o 
   6   6   5      109.39      103.72      7.17 o 
   7   6   5       33.74       79.60     16.57 o 
   8   6   5      476.41      438.40     24.25 o 
   9   6   5       96.36      118.24     18.45 o 
  10   6   5      494.09      441.75     27.66 o 
  11   6   5       61.84       51.99      4.27 o 
  12   6   5        0.09       -3.12      6.16 o 
  13   6   5      214.94      239.94     22.26 o 
  14   6   5       10.83        6.50      8.21 o 
  15   6   5       67.10       61.22     11.17 o 
  16   6   5      277.96      323.98     22.03 o 
  17   6   5       31.75       35.58     10.54 o 
  18   6   5       39.36       31.11     11.43 o 
  19   6   5       43.87       49.13     11.02 o 
  20   6   5      165.66      159.28     19.98 o 
  21   6   5       64.74       41.65     11.43 o 
  22   6   5      227.65      229.39     26.28 o 
  23   6   5        5.98        8.85     10.47 o 
  24   6   5       68.11       55.08     14.73 o 
   1   7   5        0.33        5.12      4.14 o 
   2   7   5       22.30       34.16      5.61 o 
   3   7   5      120.81      118.93      8.87 o 
   4   7   5       83.22       92.81      9.77 o 
   5   7   5       40.84       38.40      6.09 o 
   6   7   5       28.32       29.49      5.77 o 
   7   7   5       16.77       22.40      5.52 o 
   8   7   5      221.02      229.27     10.31 o 
   9   7   5      366.71      398.86     24.88 o 
  10   7   5        0.22        6.29      6.70 o 
  11   7   5        0.03       -2.35      3.33 o 
  12   7   5      116.25      109.34      8.10 o 
  13   7   5       72.35       80.84     14.62 o 
  14   7   5       57.77       32.15     10.32 o 
  15   7   5       32.84       24.25      9.50 o 
  16   7   5       66.66       54.84     11.11 o 
  17   7   5        6.46        0.53      7.72 o 
  18   7   5       60.98       65.68     13.34 o 
  19   7   5        3.40       -4.01      8.27 o 
  20   7   5       18.89       13.84      9.95 o 
  21   7   5      129.18      108.24     18.46 o 
  22   7   5       68.36       59.26     16.88 o 
   0   8   5     1360.47     1369.01     74.69 o 
   1   8   5        0.47      453.33     61.86 o 
   2   8   5      537.37      431.60     18.24 o 
   3   8   5        7.96       67.50     22.39 o 
   4   8   5        9.56       14.62      5.07 o 
   5   8   5       20.07       21.17      5.97 o 
   6   8   5       45.82       46.62      8.01 o 
   7   8   5      213.20      204.24     13.58 o 
   8   8   5       44.46       42.66      6.30 o 
   9   8   5        8.92        3.42      3.02 o 
  10   8   5       45.26       40.05      5.54 o 
  11   8   5       35.32       28.47      6.06 o 
  12   8   5       23.09       14.67      5.90 o 
  13   8   5       34.98       30.51      6.88 o 
  14   8   5        4.13       -7.04      8.61 o 
  15   8   5      125.13      136.06     16.54 o 
  16   8   5       15.84       18.57      9.45 o 
  17   8   5        0.00        2.09      9.72 o 
  18   8   5      185.31      163.19     21.38 o 
  19   8   5       62.76       55.05     14.92 o 
  20   8   5       16.35       28.91     11.93 o 
   1   9   5       57.62       46.83      8.17 o 
   2   9   5        6.18       20.14      6.13 o 
   3   9   5       81.84       69.28      8.39 o 
   4   9   5        0.20       -1.31      4.92 o 
   5   9   5        4.73        1.85      6.50 o 
   6   9   5       13.93       12.49      7.23 o 
   7   9   5        6.75        1.91      4.55 o 
   8   9   5      115.01       95.60     10.68 o 
   9   9   5       54.76       42.21      5.95 o 
  10   9   5       29.05       18.27      5.38 o 
  11   9   5      173.67      188.82     17.50 o 
  12   9   5       37.84       29.17      8.86 o 
  13   9   5       85.75       73.07      9.97 o 
  14   9   5      109.09      104.81     17.11 o 
  15   9   5       20.50       32.45     11.39 o 
  16   9   5       47.26       33.03     11.60 o 
  17   9   5       73.49       71.41     16.70 o 
  18   9   5        0.27        9.19     10.45 o 
   0  10   5        4.34       -1.10      7.68 o 
   1  10   5       23.22       21.08      9.25 o 
   2  10   5       12.44       16.57      6.74 o 
   3  10   5       23.21       15.14      6.60 o 
   4  10   5       22.23       22.73      8.13 o 
   5  10   5       56.65       50.84     10.73 o 
   6  10   5      101.84      114.80     15.54 o 
   7  10   5       12.17       11.52      7.00 o 
   8  10   5        1.01       -3.82      6.08 o 
   9  10   5        0.84        7.95      6.79 o 
  10  10   5        5.20        9.72      4.90 o 
  11  10   5        2.46        9.37      8.68 o 
  12  10   5        2.03        3.12      7.18 o 
  13  10   5       15.50       38.10     12.66 o 
  14  10   5       10.44       33.08     13.24 o 
  15  10   5        4.38       10.20     12.87 o 
  16  10   5        5.09       35.25     17.60 o 
   1  11   5      140.32      110.45     13.92 o 
   2  11   5       77.47       52.90      9.68 o 
   3  11   5        8.20        8.03      7.21 o 
   4  11   5      148.65      118.04     13.75 o 
   5  11   5       46.85       46.97      9.25 o 
   6  11   5        0.00        8.15      8.45 o 
   7  11   5        1.58        3.40      5.57 o 
   8  11   5       11.53       23.06      7.16 o 
   9  11   5      155.01      155.46     14.76 o 
  10  11   5       22.97       22.24      9.97 o 
  11  11   5      152.08      145.88     16.81 o 
  12  11   5       37.90       56.38     15.98 o 
   0  12   5       49.55       51.92     15.96 o 
   1  12   5        6.32        1.34      6.60 o 
   2  12   5      107.00      105.93     15.62 o 
   3  12   5       29.63       21.92      9.16 o 
   4  12   5       46.15       51.99     11.34 o 
   5  12   5       96.69       81.35     17.62 o 
   6  12   5        1.61        6.49     11.54 o 
   0   0   6     1002.83      997.14     43.92 o 
   1   0   6       12.25        7.49      4.65 o 
   2   0   6      479.91      527.73     20.11 o 
   3   0   6     1223.91     1223.08     43.59 o 
   4   0   6      735.85      808.73     35.24 o 
   5   0   6     2343.57     2466.51     97.57 o 
   6   0   6      558.30      548.52     33.49 o 
   7   0   6     1200.76     1360.26     56.30 o 
   8   0   6       34.09       62.70      8.45 o 
   9   0   6      103.50      150.47     22.19 o 
  10   0   6      137.91      146.10      9.76 o 
  11   0   6      134.21      157.39     22.22 o 
  12   0   6        6.91       16.10      4.51 o 
  13   0   6      624.45      576.19     69.05 o 
  14   0   6        0.05       -1.66      6.52 o 
  15   0   6      222.70      213.77     12.75 o 
  16   0   6      184.73      284.95     87.98 o 
  17   0   6        0.62        1.45     15.12 o 
  18   0   6       40.60       34.86     23.03 o 
  19   0   6       39.77       70.40     23.76 o 
  20   0   6        7.12       39.32     20.20 o 
  21   0   6        0.23       19.13     27.48 o 
  22   0   6       65.03       85.66     27.60 o 
  23   0   6       56.54       88.06     34.83 o 
  24   0   6       42.54       87.26     29.44 o 
   1   1   6        5.79        1.82      2.86 o 
   2   1   6        0.38       -2.65      2.65 o 
   3   1   6       29.23       21.55      3.61 o 
   4   1   6       45.83       40.69      4.13 o 
   5   1   6      157.12      156.85      7.42 o 
   6   1   6        2.46        0.57      2.88 o 
   7   1   6        5.92        5.39      2.80 o 
   8   1   6       43.58       46.60      4.36 o 
   9   1   6       58.97       66.26      6.50 o 
  10   1   6      106.12      119.38      6.02 o 
  11   1   6       98.42       97.04     12.94 o 
  12   1   6      292.14      279.76     28.72 o 
  13   1   6       43.22       53.73     11.35 o 
  14   1   6       46.27       56.90     10.07 o 
  15   1   6       29.37       34.29      8.35 o 
  16   1   6      154.14      193.41     22.67 o 
  17   1   6       53.94       48.39     10.95 o 
  18   1   6      117.20       86.04     12.82 o 
  19   1   6       51.29       59.11     11.45 o 
  20   1   6       13.28        2.66     13.29 o 
  21   1   6       19.11       83.92     46.00 o 
  22   1   6        7.36       11.93     41.33 o 
  23   1   6       38.87       21.62     13.92 o 
  24   1   6       29.22       17.73     14.49 o 
   0   2   6       42.31       42.89      6.55 o 
   1   2   6        4.36        6.38      4.34 o 
   2   2   6        0.62        1.90      3.27 o 
   3   2   6       50.55       64.28      5.85 o 
   4   2   6       48.74       50.28      5.41 o 
   5   2   6      132.86      121.99      7.53 o 
   6   2   6        1.04        0.24      3.08 o 
   7   2   6       42.86       35.24      4.00 o 
   8   2   6        2.01        7.60      2.73 o 
   9   2   6       46.92       38.61      6.28 o 
  10   2   6       14.60       13.89      6.04 o 
  11   2   6       15.60       18.77      6.18 o 
  12   2   6       84.07       77.14      8.51 o 
  13   2   6      162.83      151.53     12.70 o 
  14   2   6      231.54      229.27     15.66 o 
  15   2   6       24.88       18.88      5.07 o 
  16   2   6      139.66      117.33      9.88 o 
  17   2   6        1.46        4.52      5.83 o 
  18   2   6      194.64      202.17     14.34 o 
  19   2   6        8.10        3.58      4.72 o 
  20   2   6       56.17       46.18      6.86 o 
  21   2   6        0.67       13.37     10.91 o 
  22   2   6       18.47       29.42      8.15 o 
  23   2   6        1.01       38.83     27.48 o 
  24   2   6      120.18      108.53     32.01 o 
   1   3   6       81.26       85.42      6.77 o 
   2   3   6       35.54       39.08      5.18 o 
   3   3   6       74.42       90.67      9.60 o 
   4   3   6       62.46       73.49      6.72 o 
   5   3   6      146.63      156.34      8.59 o 
   6   3   6      123.90      150.05      7.64 o 
   7   3   6        4.70        6.92      2.64 o 
   8   3   6      495.66      581.27     33.63 o 
   9   3   6      283.04      308.40     17.36 o 
  10   3   6        0.69        6.63      3.88 o 
  11   3   6       48.39       52.70      7.71 o 
  12   3   6      303.10      291.70     23.17 o 
  13   3   6       21.07       10.08      7.52 o 
  14   3   6       61.94       43.54      8.24 o 
  15   3   6      155.27      161.50     18.44 o 
  16   3   6      108.04       98.96     11.74 o 
  17   3   6        0.39        8.98      4.94 o 
  18   3   6      217.10      251.64     17.16 o 
  19   3   6        0.03       10.19      8.40 o 
  20   3   6       65.00       46.89     12.88 o 
  21   3   6       10.11        2.33      6.84 o 
  22   3   6       12.28       15.32      7.07 o 
  23   3   6       43.37       34.08     13.85 o 
   0   4   6        3.17        5.80      7.89 o 
   1   4   6       56.50       73.07      6.79 o 
   2   4   6        2.99        8.63      4.68 o 
   3   4   6      252.63      259.56     14.06 o 
   4   4   6        1.86        9.03      3.63 o 
   5   4   6       33.20       35.33      4.27 o 
   6   4   6      214.31      202.31      8.46 o 
   7   4   6      331.06      336.97     18.45 o 
   8   4   6       13.15        9.34      5.31 o 
   9   4   6       36.44       35.81      5.74 o 
  10   4   6       19.44       12.17      3.53 o 
  11   4   6      274.91      253.89     20.98 o 
  12   4   6      134.33      116.07     12.65 o 
  13   4   6      214.90      235.98     21.26 o 
  14   4   6      123.20      117.94     11.53 o 
  15   4   6        8.97        8.51      5.97 o 
  16   4   6        3.92        1.99      6.97 o 
  17   4   6       23.70       33.23     10.07 o 
  18   4   6        1.66       -6.08      7.05 o 
  19   4   6        2.78       -0.30      6.04 o 
  20   4   6        2.41        5.46      8.10 o 
  21   4   6        3.24        1.94      6.52 o 
  22   4   6       23.51       16.94      7.78 o 
  23   4   6        0.09       -2.49      8.50 o 
   1   5   6       42.60       48.70      7.67 o 
   2   5   6      482.90      443.43     24.47 o 
   3   5   6      131.95      170.80     12.44 o 
   4   5   6      213.90      243.97     14.92 o 
   5   5   6        9.81       23.20      5.07 o 
   6   5   6       63.38       52.12      3.58 o 
   7   5   6      134.57      119.69     10.97 o 
   8   5   6        0.12        2.31      5.65 o 
   9   5   6       14.79       15.30      5.73 o 
  10   5   6      329.37      318.84     14.36 o 
  11   5   6       11.80        5.62      6.69 o 
  12   5   6      177.95      162.05     17.23 o 
  13   5   6      190.31      230.91     17.46 o 
  14   5   6      229.33      233.92     19.41 o 
  15   5   6       10.58        6.98      7.85 o 
  16   5   6       16.72       11.70      6.79 o 
  17   5   6       82.81       76.07     12.70 o 
  18   5   6        5.73        6.84      9.00 o 
  19   5   6       30.51       18.96     10.00 o 
  20   5   6        3.59       14.61      9.83 o 
  21   5   6       12.66       13.59      9.87 o 
  22   5   6        3.85       -0.67      6.11 o 
   0   6   6       10.19        7.74      9.06 o 
   1   6   6       10.96        9.55      5.19 o 
   2   6   6        0.83       25.05      7.61 o 
   3   6   6      220.34      205.25     16.88 o 
   4   6   6        3.25       19.78      9.07 o 
   5   6   6       53.06       65.28      6.48 o 
   6   6   6        4.89        0.08      2.71 o 
   7   6   6        0.33        4.83      7.41 o 
   8   6   6        9.00       22.82      6.77 o 
   9   6   6       93.97       93.20      9.80 o 
  10   6   6       14.29       10.94      6.77 o 
  11   6   6        4.74       13.25      8.31 o 
  12   6   6       14.81       11.38      8.26 o 
  13   6   6        6.96       -1.51      7.36 o 
  14   6   6        1.64       16.34      9.33 o 
  15   6   6       31.25       33.86     10.12 o 
  16   6   6       67.18       70.42     12.12 o 
  17   6   6        0.10        7.17      8.18 o 
  18   6   6       23.33       24.68      9.18 o 
  19   6   6       33.82       26.24      9.69 o 
  20   6   6        0.00        5.77      8.68 o 
   1   7   6        0.36       -0.53      6.14 o 
   2   7   6       80.43       82.68      8.92 o 
   3   7   6        0.29       64.94     15.38 o 
   4   7   6      355.61      360.63     15.81 o 
   5   7   6      107.88      155.27     25.50 o 
   6   7   6        3.89        7.20      5.71 o 
   7   7   6      108.30       91.14      8.73 o 
   8   7   6       88.41       81.39     13.13 o 
   9   7   6        0.48        2.87      6.99 o 
  10   7   6        2.85       -2.46      5.16 o 
  11   7   6       40.35       20.31      4.28 o 
  12   7   6        0.73       -3.36      9.31 o 
  13   7   6       32.91       41.21     12.50 o 
  14   7   6       10.04        3.94      8.02 o 
  15   7   6      177.48      232.82     20.09 o 
  16   7   6       24.85       16.46      9.00 o 
  17   7   6       36.86       40.35     13.63 o 
  18   7   6        1.43       -4.05      9.14 o 
  19   7   6      109.62       82.81     15.79 o 
   0   8   6       20.19       10.35     12.35 o 
   1   8   6        3.99       16.57      7.12 o 
   2   8   6       27.14       27.76      6.91 o 
   3   8   6        7.50       18.60      7.45 o 
   4   8   6       34.56       34.23      8.24 o 
   5   8   6      111.06       89.39     10.32 o 
   6   8   6      119.54      116.76      9.96 o 
   7   8   6        2.72        2.33      4.89 o 
   8   8   6        5.42       12.65      8.04 o 
   9   8   6       49.43       59.96     12.28 o 
  10   8   6        0.05       -7.54      7.96 o 
  11   8   6       94.20       84.49     14.77 o 
  12   8   6        9.67        6.97      9.66 o 
  13   8   6       20.57       19.25      9.88 o 
  14   8   6       30.08       39.62     13.20 o 
  15   8   6        6.75       11.33     10.48 o 
  16   8   6        4.08        5.32      8.81 o 
  17   8   6        4.34       17.24     10.36 o 
   1   9   6        1.52       16.02      6.71 o 
   2   9   6      273.50      284.76     17.37 o 
   3   9   6      155.26      188.34     17.27 o 
   4   9   6      311.17      286.95     24.69 o 
   5   9   6      152.04      170.14     21.47 o 
   6   9   6       74.06       75.63      8.55 o 
   7   9   6       38.97       49.94      8.75 o 
   8   9   6       36.91       34.06     14.05 o 
   9   9   6        2.60       10.98     11.21 o 
  10   9   6        7.48        8.40      8.55 o 
  11   9   6       23.23       33.27     11.86 o 
  12   9   6        0.17        8.83      9.66 o 
  13   9   6        0.09       19.26     11.65 o 
  14   9   6        6.75       13.37     10.55 o 
   0  10   6       11.22       18.96     10.39 o 
   1  10   6        0.04        2.04      5.07 o 
   2  10   6        0.65       -0.72      5.84 o 
   3  10   6       31.16       27.98      9.23 o 
   4  10   6        0.20        1.80      6.40 o 
   5  10   6        0.21       -1.55      5.26 o 
   6  10   6       25.15       28.23      9.30 o 
   7  10   6        8.39        4.10     10.33 o 
   8  10   6       41.12       47.69     14.71 o 
   9  10   6       26.37       38.88     12.14 o 
  10  10   6       13.12       29.09     11.91 o 
   1  11   6        2.19       -7.83      7.83 o 
   2  11   6       65.64       47.73     11.12 o 
   1   1   7      663.81      633.32     39.93 o 
   2   1   7      109.43      116.63      7.03 o 
   3   1   7      340.37      318.27     21.97 o 
   4   1   7      237.18      226.80     13.86 o 
   5   1   7      483.52      488.47     30.94 o 
   6   1   7       71.73       72.56      5.26 o 
   7   1   7      293.11      315.28     16.71 o 
   8   1   7        0.24        2.02      3.25 o 
   9   1   7      129.37      135.66      7.95 o 
  10   1   7       49.87       54.85      4.60 o 
  11   1   7      204.10      167.61     11.33 o 
  12   1   7      360.08      345.89     39.48 o 
  13   1   7      105.14      104.24      9.18 o 
  14   1   7        9.40        4.20      5.30 o 
  15   1   7       50.33       37.17      7.40 o 
  16   1   7       27.44       15.16     21.63 o 
  17   1   7       88.07      151.58     36.32 o 
  18   1   7       44.11       94.87     27.41 o 
  19   1   7      101.16      125.03     23.41 o 
  20   1   7        8.70       30.39     17.84 o 
   0   2   7      157.91      162.68     16.31 o 
   1   2   7       15.38       16.11      4.04 o 
   2   2   7        0.60        5.81      4.25 o 
   3   2   7        6.25        5.48      3.48 o 
   4   2   7        2.95        5.57      3.90 o 
   5   2   7        7.66        4.71      3.41 o 
   6   2   7       73.75       82.37      9.87 o 
   7   2   7       91.21      112.37      9.49 o 
   8   2   7      217.37      202.86     10.08 o 
   9   2   7        1.84        4.60      5.52 o 
  10   2   7      120.51      119.67     13.53 o 
  11   2   7      104.36      102.97     12.41 o 
  12   2   7      366.44      389.97     38.12 o 
  13   2   7       30.32       32.13      8.83 o 
  14   2   7        4.19        4.71      6.72 o 
  15   2   7      156.00      162.72     14.92 o 
  16   2   7       66.49       71.24     13.04 o 
  17   2   7        1.56       -9.36     10.56 o 
  18   2   7        4.68       21.98     19.04 o 
  19   2   7       21.91       49.07     22.13 o 
  20   2   7       58.83       65.34     26.82 o 
   1   3   7      105.75      119.56      8.60 o 
   2   3   7       13.75       12.36      4.02 o 
   3   3   7       82.02       93.25      7.03 o 
   4   3   7       20.61       15.33      3.60 o 
   5   3   7       17.29       26.01      5.25 o 
   6   3   7       56.07       51.13      5.79 o 
   7   3   7       32.97       30.83      5.48 o 
   8   3   7       32.84       36.32      7.56 o 
   9   3   7      211.37      236.89     15.20 o 
  10   3   7       13.33       10.71      5.38 o 
  11   3   7      198.93      222.91     19.70 o 
  12   3   7       29.69       35.12     10.80 o 
  13   3   7       55.78       56.38     13.44 o 
  14   3   7       18.32       18.37      9.32 o 
  15   3   7      177.26      194.01     16.17 o 
  16   3   7       55.64       56.69     10.11 o 
  17   3   7       30.05       22.89      8.34 o 
  18   3   7       60.79       42.67     10.80 o 
  19   3   7       10.83       23.52     23.00 o 
   0   4   7      691.14      771.23     68.98 o 
   1   4   7        9.05        9.42      6.07 o 
   2   4   7      573.95      647.43     35.24 o 
   3   4   7        4.29       -3.34      4.73 o 
   4   4   7      258.29      279.34     16.14 o 
   5   4   7        4.94        4.70      4.31 o 
   6   4   7       83.97      107.24      6.58 o 
   7   4   7       20.39       15.26      4.98 o 
   8   4   7       97.73      118.20      9.34 o 
   9   4   7       46.44       48.90      7.60 o 
  10   4   7      431.83      467.67     27.30 o 
  11   4   7      215.31      255.54     26.19 o 
  12   4   7      104.59       92.60     18.71 o 
  13   4   7      161.99      179.06     19.59 o 
  14   4   7      100.12      103.24     14.65 o 
  15   4   7      250.37      302.18     25.45 o 
  16   4   7        1.37       -4.88      9.41 o 
  17   4   7       83.09       81.82     15.60 o 
  18   4   7        5.39        7.47      7.16 o 
   1   5   7       96.89      116.30     10.55 o 
   2   5   7       37.66       40.75      8.33 o 
   3   5   7        6.10       12.74      5.96 o 
   4   5   7      151.23      135.27     11.14 o 
   5   5   7        2.34        4.11      5.26 o 
   6   5   7        3.29        1.38      2.98 o 
   7   5   7        4.90        5.05      6.49 o 
   8   5   7      178.10      163.81     14.51 o 
   9   5   7       11.97        3.25      6.54 o 
  10   5   7        1.53        2.80      5.54 o 
  11   5   7       89.82       77.43     15.58 o 
  12   5   7        0.01       -7.66      9.17 o 
  13   5   7        4.88       10.04      7.79 o 
  14   5   7      112.43      103.81     16.02 o 
  15   5   7       40.08       32.83     12.09 o 
  16   5   7       77.00       61.64     12.66 o 
  17   5   7        1.13       -6.97      6.97 o 
   0   6   7      158.82      189.09     20.52 o 
   1   6   7       12.97       21.49     10.08 o 
   2   6   7      130.52      142.24     14.51 o 
   3   6   7       19.41       26.06      7.20 o 
   4   6   7       60.36       72.54     10.35 o 
   5   6   7       65.49       75.08      8.37 o 
   6   6   7      241.02      215.50     17.24 o 
   7   6   7       54.25       56.70     11.66 o 
   8   6   7       82.75       81.56      9.31 o 
   9   6   7        0.48       -2.35      5.69 o 
  10   6   7      198.46      235.72     23.30 o 
  11   6   7       37.74       21.91      8.65 o 
  12   6   7      182.80      194.38     20.18 o 
  13   6   7        0.54        1.87      8.71 o 
  14   6   7       67.70       67.63     15.08 o 
  15   6   7        6.36        3.56      7.66 o 
  16   6   7       90.89       92.02     14.30 o 
   1   7   7      118.24      118.58     15.34 o 
   2   7   7       83.27      100.42     11.82 o 
   3   7   7       66.43       73.35      9.28 o 
   4   7   7       13.39       13.31      7.48 o 
   5   7   7       54.06       46.42     12.03 o 
   6   7   7       21.90       28.39      9.77 o 
   7   7   7       22.77       22.75      6.95 o 
   8   7   7        2.27        0.78      5.97 o 
   9   7   7       10.70        2.87      7.93 o 
  10   7   7        7.65       -1.08      8.77 o 
  11   7   7        2.03        0.51      9.20 o 
  12   7   7       57.98       48.87     15.10 o 
  13   7   7        2.93        0.67      7.79 o 
   0   8   7      213.70      202.64     20.66 o 
   1   8   7        6.56       35.46      8.94 o 
   2   8   7      102.25      106.78     18.59 o 
   3   8   7        2.33        6.76      9.28 o 
   4   8   7      130.94      148.57     18.95 o 
   5   8   7       32.07       61.09     13.53 o 
   6   8   7       31.97       42.36     13.10 o 
   7   8   7       42.55       35.46     12.91 o 
   8   8   7       54.98       55.76     12.15 o 
   9   8   7       34.32       39.29     10.84 o 
  10   8   7       43.38       48.68     12.70 o 
   1   9   7        7.38       11.80      6.46 o 
   2   9   7        1.81        2.78      6.30 o 
   3   9   7       49.26       40.00     11.06 o 
   4   9   7       18.77       42.94     16.67 o 
   5   9   7      100.64      120.23     22.01 o 
   0   0   8      200.24      186.17     21.51 o 
   1   0   8       36.61       24.32      6.13 o 
   2   0   8      188.51      179.80     12.63 o 
   3   0   8       15.60        6.22      5.69 o 
   4   0   8      317.89      220.44     14.42 o 
   5   0   8      192.25      155.79     14.53 o 
   6   0   8      166.07      139.39     11.23 o 
   7   0   8      480.15      429.12     23.13 o 
   8   0   8      131.05       87.46     12.82 o 
   9   0   8      118.54       67.25     10.22 o 
  10   0   8      104.94      116.45     22.73 o 
  11   0   8      458.86      459.83     58.24 o 
  12   0   8       36.64       15.99     17.02 o 
  15   0   8       33.17       33.64     24.83 o 
   1   1   8       23.89       16.07      4.73 o 
   2   1   8       33.39       25.76      5.46 o 
   3   1   8        6.04       12.61      4.73 o 
   4   1   8       13.64        8.75      4.04 o 
   5   1   8        1.30        5.20      3.74 o 
   6   1   8       17.49        0.45      3.99 o 
   7   1   8       21.77       13.64      4.32 o 
   8   1   8        1.06        4.41      3.32 o 
   9   1   8       21.38       14.30      5.92 o 
  10   1   8       86.16       80.92      9.18 o 
  11   1   8        1.68       -1.52      7.89 o 
  12   1   8      158.25      154.56     35.14 o 
  13   1   8       84.36       83.55     49.30 o 
  14   1   8        4.38        4.90     11.34 o 
  15   1   8       49.60       68.15     18.93 o 
   0   2   8       43.84       56.92      8.10 o 
   1   2   8        8.27        6.60      4.80 o 
   2   2   8      123.68      136.72     12.26 o 
   3   2   8       28.18       29.16      4.88 o 
   4   2   8       96.60       93.47      6.67 o 
   5   2   8       26.67       18.76      4.74 o 
   6   2   8      175.89      192.33     13.05 o 
   7   2   8       29.50       23.97      8.48 o 
   8   2   8       82.48       73.36     10.52 o 
   9   2   8        6.77        7.37      6.51 o 
  10   2   8        0.58        5.94      5.89 o 
  11   2   8        8.02        4.54      5.62 o 
  12   2   8       54.74       47.89      7.96 o 
  13   2   8       52.75       68.37     17.47 o 
  14   2   8       17.39       -5.70     11.21 o 
   1   3   8       98.94      101.95      8.51 o 
   2   3   8       40.83       29.17      5.75 o 
   3   3   8       48.92       47.07      6.29 o 
   4   3   8       46.28       39.46      7.27 o 
   5   3   8       36.19       26.07      6.08 o 
   6   3   8        3.59       -2.26      6.22 o 
   7   3   8      180.40      182.14     19.02 o 
   8   3   8       43.38       25.46      8.61 o 
   9   3   8       62.36       60.02     14.79 o 
  10   3   8       10.99        9.16      9.98 o 
  11   3   8      128.93      105.23     15.67 o 
  12   3   8      119.03      102.48     17.00 o 
  13   3   8      146.38      107.41     19.39 o 
   0   4   8        0.01       -1.60      9.09 o 
   1   4   8       45.81       37.48      5.88 o 
   2   4   8        3.72       13.07      5.97 o 
   3   4   8       54.59       52.48      6.59 o 
   4   4   8       61.87       50.81      6.78 o 
   5   4   8       52.02       37.20      8.53 o 
   6   4   8        4.82        4.32      7.14 o 
   7   4   8       54.92       61.02     13.44 o 
   8   4   8       88.18      103.16     17.40 o 
   9   4   8        8.80        7.16     11.41 o 
  10   4   8       67.26       61.83     14.31 o 
  11   4   8       81.27       58.37     12.96 o 
  12   4   8        0.40       -5.55     10.00 o 
   1   5   8       98.70       76.04      8.46 o 
   2   5   8      114.70      100.22     13.95 o 
   3   5   8      165.18      185.26     19.23 o 
   4   5   8       65.66       76.73     11.37 o 
   5   5   8      151.90      190.82     20.28 o 
   6   5   8       26.29       27.26      8.51 o 
   7   5   8       94.18       89.80     15.95 o 
   8   5   8        6.09       12.37     10.23 o 
   9   5   8      167.06      223.16     40.84 o 
  10   5   8        8.67        9.48      9.42 o 
   0   6   8        0.81       12.29     10.53 o 
   1   6   8        8.06       12.32      7.44 o 
   2   6   8        1.91       32.28     11.87 o 
   3   6   8       29.14       32.41      9.22 o 
   4   6   8       15.98       29.71      9.87 o 
   5   6   8       21.57       23.32      7.87 o 
   6   6   8       12.58       -0.62      8.77 o 
   7   6   8        0.59        2.06      7.34 o 
   1   1   9        3.49        3.90      5.24 o 
                                                 
